# Supplementary material for: Spontaneous Facial Mimicry Is Enhanced by the Goal of Inferring Emotional States: Evidence for Moderation of “Automatic” Mimicry by Higher Cognitive Processes
Source: PLoS One. 2016 Apr 7;11(4):e0153128. doi: 10.1371/journal.pone.0153128 (PMC4824486; doi:10.1371/journal.pone.0153128)
Supplement: S1 Dataset — (XLSX) [file pone.0153128.s001.xlsx]

## Sheet: Dataset_STUDY1
Participant's ID	Emotion	Trial (4 trials per each emotion)	epochs of time course (millisecond; dipicted horizontal axis of Figure 4)	Condition	Muscle	Z-score of EMG activity	Muscle-Type	Gender	Age
1061704				Passive				female	19
1062229				Passive				male	20
1061605	anger	1	100	Emotion-inference	CS	-1.07023	targeted	female	20
1061605	anger	1	200	Emotion-inference	CS	-0.545467	targeted	female	20
1061605	anger	1	300	Emotion-inference	CS	-1.20421	targeted	female	20
1061605	anger	1	400	Emotion-inference	CS	-0.511972	targeted	female	20
1061605	anger	1	500	Emotion-inference	CS	-1.48334	targeted	female	20
1061605	anger	1	600	Emotion-inference	CS	-1.61174	targeted	female	20
1061605	anger	1	700	Emotion-inference	CS	-0.154688	targeted	female	20
1061605	anger	1	800	Emotion-inference	CS	0.336578	targeted	female	20
1061605	anger	1	900	Emotion-inference	CS	0.135606	targeted	female	20
1061605	anger	1	1000	Emotion-inference	CS	-0.980907	targeted	female	20
1061605	anger	1	1100	Emotion-inference	CS	-0.372407	targeted	female	20
1061605	anger	1	1200	Emotion-inference	CS	-0.59571	targeted	female	20
1061605	anger	1	1300	Emotion-inference	CS	-2.40446	targeted	female	20
1061605	anger	1	1400	Emotion-inference	CS	-1.27678	targeted	female	20
1061605	anger	1	1500	Emotion-inference	CS	-1.56149	targeted	female	20
1061605	anger	1	1600	Emotion-inference	CS	-0.785517	targeted	female	20
1061605	anger	1	1700	Emotion-inference	CS	-1.19304	targeted	female	20
1061605	anger	1	1800	Emotion-inference	CS	-1.91319	targeted	female	20
1061605	anger	1	1900	Emotion-inference	CS	-1.42193	targeted	female	20
1061605	anger	2	100	Emotion-inference	CS	-1.2377	targeted	female	20
1061605	anger	2	200	Emotion-inference	CS	-1.84062	targeted	female	20
1061605	anger	2	300	Emotion-inference	CS	-2.20907	targeted	female	20
1061605	anger	2	400	Emotion-inference	CS	-0.0262885	targeted	female	20
1061605	anger	2	500	Emotion-inference	CS	-0.0988619	targeted	female	20
1061605	anger	2	600	Emotion-inference	CS	0.437064	targeted	female	20
1061605	anger	2	700	Emotion-inference	CS	0.202597	targeted	female	20
1061605	anger	2	800	Emotion-inference	CS	-0.819013	targeted	female	20
1061605	anger	2	900	Emotion-inference	CS	-0.629205	targeted	female	20
1061605	anger	2	1000	Emotion-inference	CS	-0.277504	targeted	female	20
1061605	anger	2	1100	Emotion-inference	CS	-1.64523	targeted	female	20
1061605	anger	2	1200	Emotion-inference	CS	-0.500806	targeted	female	20
1061605	anger	2	1300	Emotion-inference	CS	-0.472894	targeted	female	20
1061605	anger	2	1400	Emotion-inference	CS	-1.12605	targeted	female	20
1061605	anger	2	1500	Emotion-inference	CS	-1.2377	targeted	female	20
1061605	anger	2	1600	Emotion-inference	CS	-0.260756	targeted	female	20
1061605	anger	2	1700	Emotion-inference	CS	0.174684	targeted	female	20
1061605	anger	2	1800	Emotion-inference	CS	0.425899	targeted	female	20
1061605	anger	2	1900	Emotion-inference	CS	0.51522	targeted	female	20
1061605	anger	3	100	Emotion-inference	CS		targeted	female	20
1061605	anger	3	200	Emotion-inference	CS		targeted	female	20
1061605	anger	3	300	Emotion-inference	CS		targeted	female	20
1061605	anger	3	400	Emotion-inference	CS		targeted	female	20
1061605	anger	3	500	Emotion-inference	CS		targeted	female	20
1061605	anger	3	600	Emotion-inference	CS	-0.126775	targeted	female	20
1061605	anger	3	700	Emotion-inference	CS	-0.807847	targeted	female	20
1061605	anger	3	800	Emotion-inference	CS	-0.461728	targeted	female	20
1061605	anger	3	900	Emotion-inference	CS	1.20188	targeted	female	20
1061605	anger	3	1000	Emotion-inference	CS	1.00649	targeted	female	20
1061605	anger	3	1100	Emotion-inference	CS	-0.238426	targeted	female	20
1061605	anger	3	1200	Emotion-inference	CS	-0.57338	targeted	female	20
1061605	anger	3	1300	Emotion-inference	CS	0.197014	targeted	female	20
1061605	anger	3	1400	Emotion-inference	CS	-0.35566	targeted	female	20
1061605	anger	3	1500	Emotion-inference	CS	0.364491	targeted	female	20
1061605	anger	3	1600	Emotion-inference	CS	1.37493	targeted	female	20
1061605	anger	3	1700	Emotion-inference	CS	0.286335	targeted	female	20
1061605	anger	3	1800	Emotion-inference	CS	-1.05348	targeted	female	20
1061605	anger	3	1900	Emotion-inference	CS	-0.891586	targeted	female	20
1061605	anger	4	100	Emotion-inference	CS	-0.193765	targeted	female	20
1061605	anger	4	200	Emotion-inference	CS	0.816678	targeted	female	20
1061605	anger	4	300	Emotion-inference	CS	-0.690613	targeted	female	20
1061605	anger	4	400	Emotion-inference	CS	-0.802265	targeted	female	20
1061605	anger	4	500	Emotion-inference	CS	-0.556632	targeted	female	20
1061605	anger	4	600	Emotion-inference	CS	1.28561	targeted	female	20
1061605	anger	4	700	Emotion-inference	CS	0.598959	targeted	female	20
1061605	anger	4	800	Emotion-inference	CS	0.414734	targeted	female	20
1061605	anger	4	900	Emotion-inference	CS	0.649202	targeted	female	20
1061605	anger	4	1000	Emotion-inference	CS	0.314248	targeted	female	20
1061605	anger	4	1100	Emotion-inference	CS		targeted	female	20
1061605	anger	4	1200	Emotion-inference	CS		targeted	female	20
1061605	anger	4	1300	Emotion-inference	CS		targeted	female	20
1061605	anger	4	1400	Emotion-inference	CS		targeted	female	20
1061605	anger	4	1500	Emotion-inference	CS		targeted	female	20
1061605	anger	4	1600	Emotion-inference	CS		targeted	female	20
1061605	anger	4	1700	Emotion-inference	CS		targeted	female	20
1061605	anger	4	1800	Emotion-inference	CS		targeted	female	20
1061605	anger	4	1900	Emotion-inference	CS		targeted	female	20
1061605	disgust	1	100	Emotion-inference	CS	2.93247	targeted	female	20
1061605	disgust	1	200	Emotion-inference	CS	4.47884	targeted	female	20
1061605	disgust	1	300	Emotion-inference	CS	1.82154	targeted	female	20
1061605	disgust	1	400	Emotion-inference	CS	1.20188	targeted	female	20
1061605	disgust	1	500	Emotion-inference	CS		targeted	female	20
1061605	disgust	1	600	Emotion-inference	CS		targeted	female	20
1061605	disgust	1	700	Emotion-inference	CS		targeted	female	20
1061605	disgust	1	800	Emotion-inference	CS		targeted	female	20
1061605	disgust	1	900	Emotion-inference	CS		targeted	female	20
1061605	disgust	1	1000	Emotion-inference	CS		targeted	female	20
1061605	disgust	1	1100	Emotion-inference	CS		targeted	female	20
1061605	disgust	1	1200	Emotion-inference	CS		targeted	female	20
1061605	disgust	1	1300	Emotion-inference	CS		targeted	female	20
1061605	disgust	1	1400	Emotion-inference	CS		targeted	female	20
1061605	disgust	1	1500	Emotion-inference	CS		targeted	female	20
1061605	disgust	1	1600	Emotion-inference	CS		targeted	female	20
1061605	disgust	1	1700	Emotion-inference	CS		targeted	female	20
1061605	disgust	1	1800	Emotion-inference	CS		targeted	female	20
1061605	disgust	1	1900	Emotion-inference	CS		targeted	female	20
1061605	disgust	2	100	Emotion-inference	CS		targeted	female	20
1061605	disgust	2	200	Emotion-inference	CS		targeted	female	20
1061605	disgust	2	300	Emotion-inference	CS		targeted	female	20
1061605	disgust	2	400	Emotion-inference	CS		targeted	female	20
1061605	disgust	2	500	Emotion-inference	CS		targeted	female	20
1061605	disgust	2	600	Emotion-inference	CS		targeted	female	20
1061605	disgust	2	700	Emotion-inference	CS		targeted	female	20
1061605	disgust	2	800	Emotion-inference	CS		targeted	female	20
1061605	disgust	2	900	Emotion-inference	CS		targeted	female	20
1061605	disgust	2	1000	Emotion-inference	CS		targeted	female	20
1061605	disgust	2	1100	Emotion-inference	CS		targeted	female	20
1061605	disgust	2	1200	Emotion-inference	CS		targeted	female	20
1061605	disgust	2	1300	Emotion-inference	CS		targeted	female	20
1061605	disgust	2	1400	Emotion-inference	CS		targeted	female	20
1061605	disgust	2	1500	Emotion-inference	CS		targeted	female	20
1061605	disgust	2	1600	Emotion-inference	CS		targeted	female	20
1061605	disgust	2	1700	Emotion-inference	CS		targeted	female	20
1061605	disgust	2	1800	Emotion-inference	CS		targeted	female	20
1061605	disgust	2	1900	Emotion-inference	CS	-1.0144	targeted	female	20
1061605	disgust	3	100	Emotion-inference	CS	0.448229	targeted	female	20
1061605	disgust	3	200	Emotion-inference	CS		targeted	female	20
1061605	disgust	3	300	Emotion-inference	CS		targeted	female	20
1061605	disgust	3	400	Emotion-inference	CS		targeted	female	20
1061605	disgust	3	500	Emotion-inference	CS		targeted	female	20
1061605	disgust	3	600	Emotion-inference	CS		targeted	female	20
1061605	disgust	3	700	Emotion-inference	CS	-0.645953	targeted	female	20
1061605	disgust	3	800	Emotion-inference	CS	0.872504	targeted	female	20
1061605	disgust	3	900	Emotion-inference	CS	1.74338	targeted	female	20
1061605	disgust	3	1000	Emotion-inference	CS	1.0009	targeted	female	20
1061605	disgust	3	1100	Emotion-inference	CS	0.409151	targeted	female	20
1061605	disgust	3	1200	Emotion-inference	CS	0.0797802	targeted	female	20
1061605	disgust	3	1300	Emotion-inference	CS	1.03998	targeted	female	20
1061605	disgust	3	1400	Emotion-inference	CS	-0.238426	targeted	female	20
1061605	disgust	3	1500	Emotion-inference	CS	-1.2377	targeted	female	20
1061605	disgust	3	1600	Emotion-inference	CS	-1.17071	targeted	female	20
1061605	disgust	3	1700	Emotion-inference	CS	0.180266	targeted	female	20
1061605	disgust	3	1800	Emotion-inference	CS	-1.3661	targeted	female	20
1061605	disgust	3	1900	Emotion-inference	CS	-0.846925	targeted	female	20
1061605	disgust	4	100	Emotion-inference	CS	1.76571	targeted	female	20
1061605	disgust	4	200	Emotion-inference	CS	-0.188183	targeted	female	20
1061605	disgust	4	300	Emotion-inference	CS	-0.316582	targeted	female	20
1061605	disgust	4	400	Emotion-inference	CS	-1.67873	targeted	female	20
1061605	disgust	4	500	Emotion-inference	CS	-1.05348	targeted	female	20
1061605	disgust	4	600	Emotion-inference	CS	1.68756	targeted	female	20
1061605	disgust	4	700	Emotion-inference	CS	0.509638	targeted	female	20
1061605	disgust	4	800	Emotion-inference	CS	-0.0988619	targeted	female	20
1061605	disgust	4	900	Emotion-inference	CS	-0.562215	targeted	female	20
1061605	disgust	4	1000	Emotion-inference	CS	0.124441	targeted	female	20
1061605	disgust	4	1100	Emotion-inference	CS	-0.846925	targeted	female	20
1061605	disgust	4	1200	Emotion-inference	CS	-0.634788	targeted	female	20
1061605	disgust	4	1300	Emotion-inference	CS	-0.37799	targeted	female	20
1061605	disgust	4	1400	Emotion-inference	CS	-0.210513	targeted	female	20
1061605	disgust	4	1500	Emotion-inference	CS	-0.500806	targeted	female	20
1061605	disgust	4	1600	Emotion-inference	CS	-0.344495	targeted	female	20
1061605	disgust	4	1700	Emotion-inference	CS	-0.651536	targeted	female	20
1061605	disgust	4	1800	Emotion-inference	CS	-0.528719	targeted	female	20
1061605	disgust	4	1900	Emotion-inference	CS	-0.584545	targeted	female	20
1061605	disgust	1	100	Emotion-inference	LS	-0.136045	targeted	female	20
1061605	disgust	1	200	Emotion-inference	LS	-0.0155407	targeted	female	20
1061605	disgust	1	300	Emotion-inference	LS	-0.248515	targeted	female	20
1061605	disgust	1	400	Emotion-inference	LS	-0.41722	targeted	female	20
1061605	disgust	1	500	Emotion-inference	LS		targeted	female	20
1061605	disgust	1	600	Emotion-inference	LS		targeted	female	20
1061605	disgust	1	700	Emotion-inference	LS		targeted	female	20
1061605	disgust	1	800	Emotion-inference	LS		targeted	female	20
1061605	disgust	1	900	Emotion-inference	LS		targeted	female	20
1061605	disgust	1	1000	Emotion-inference	LS		targeted	female	20
1061605	disgust	1	1100	Emotion-inference	LS		targeted	female	20
1061605	disgust	1	1200	Emotion-inference	LS		targeted	female	20
1061605	disgust	1	1300	Emotion-inference	LS		targeted	female	20
1061605	disgust	1	1400	Emotion-inference	LS		targeted	female	20
1061605	disgust	1	1500	Emotion-inference	LS		targeted	female	20
1061605	disgust	1	1600	Emotion-inference	LS		targeted	female	20
1061605	disgust	1	1700	Emotion-inference	LS		targeted	female	20
1061605	disgust	1	1800	Emotion-inference	LS		targeted	female	20
1061605	disgust	1	1900	Emotion-inference	LS		targeted	female	20
1061605	disgust	2	100	Emotion-inference	LS		targeted	female	20
1061605	disgust	2	200	Emotion-inference	LS		targeted	female	20
1061605	disgust	2	300	Emotion-inference	LS		targeted	female	20
1061605	disgust	2	400	Emotion-inference	LS		targeted	female	20
1061605	disgust	2	500	Emotion-inference	LS		targeted	female	20
1061605	disgust	2	600	Emotion-inference	LS		targeted	female	20
1061605	disgust	2	700	Emotion-inference	LS		targeted	female	20
1061605	disgust	2	800	Emotion-inference	LS		targeted	female	20
1061605	disgust	2	900	Emotion-inference	LS		targeted	female	20
1061605	disgust	2	1000	Emotion-inference	LS		targeted	female	20
1061605	disgust	2	1100	Emotion-inference	LS		targeted	female	20
1061605	disgust	2	1200	Emotion-inference	LS		targeted	female	20
1061605	disgust	2	1300	Emotion-inference	LS		targeted	female	20
1061605	disgust	2	1400	Emotion-inference	LS		targeted	female	20
1061605	disgust	2	1500	Emotion-inference	LS		targeted	female	20
1061605	disgust	2	1600	Emotion-inference	LS		targeted	female	20
1061605	disgust	2	1700	Emotion-inference	LS		targeted	female	20
1061605	disgust	2	1800	Emotion-inference	LS		targeted	female	20
1061605	disgust	2	1900	Emotion-inference	LS	1.47871	targeted	female	20
1061605	disgust	3	100	Emotion-inference	LS	-1.46159	targeted	female	20
1061605	disgust	3	200	Emotion-inference	LS		targeted	female	20
1061605	disgust	3	300	Emotion-inference	LS		targeted	female	20
1061605	disgust	3	400	Emotion-inference	LS		targeted	female	20
1061605	disgust	3	500	Emotion-inference	LS		targeted	female	20
1061605	disgust	3	600	Emotion-inference	LS		targeted	female	20
1061605	disgust	3	700	Emotion-inference	LS	-1.22058	targeted	female	20
1061605	disgust	3	800	Emotion-inference	LS	-1.00367	targeted	female	20
1061605	disgust	3	900	Emotion-inference	LS	-1.53389	targeted	female	20
1061605	disgust	3	1000	Emotion-inference	LS	-0.770698	targeted	female	20
1061605	disgust	3	1100	Emotion-inference	LS	-0.682329	targeted	female	20
1061605	disgust	3	1200	Emotion-inference	LS	-1.05187	targeted	female	20
1061605	disgust	3	1300	Emotion-inference	LS	-1.36518	targeted	female	20
1061605	disgust	3	1400	Emotion-inference	LS	-2.16854	targeted	female	20
1061605	disgust	3	1500	Emotion-inference	LS	-1.75883	targeted	female	20
1061605	disgust	3	1600	Emotion-inference	LS	-1.41339	targeted	female	20
1061605	disgust	3	1700	Emotion-inference	LS	-0.834967	targeted	female	20
1061605	disgust	3	1800	Emotion-inference	LS	-0.947438	targeted	female	20
1061605	disgust	3	1900	Emotion-inference	LS	-1.10811	targeted	female	20
1061605	disgust	4	100	Emotion-inference	LS	-0.184246	targeted	female	20
1061605	disgust	4	200	Emotion-inference	LS	-1.11614	targeted	female	20
1061605	disgust	4	300	Emotion-inference	LS	-1.26878	targeted	female	20
1061605	disgust	4	400	Emotion-inference	LS	-0.50559	targeted	female	20
1061605	disgust	4	500	Emotion-inference	LS	-1.05187	targeted	female	20
1061605	disgust	4	600	Emotion-inference	LS	-1.19648	targeted	female	20
1061605	disgust	4	700	Emotion-inference	LS	-1.83917	targeted	female	20
1061605	disgust	4	800	Emotion-inference	LS	-1.55799	targeted	female	20
1061605	disgust	4	900	Emotion-inference	LS	-0.224414	targeted	female	20
1061605	disgust	4	1000	Emotion-inference	LS	-0.352952	targeted	female	20
1061605	disgust	4	1100	Emotion-inference	LS	0.0406944	targeted	female	20
1061605	disgust	4	1200	Emotion-inference	LS	-1.00367	targeted	female	20
1061605	disgust	4	1300	Emotion-inference	LS	-0.360985	targeted	female	20
1061605	disgust	4	1400	Emotion-inference	LS	-0.690363	targeted	female	20
1061605	disgust	4	1500	Emotion-inference	LS	-1.54192	targeted	female	20
1061605	disgust	4	1600	Emotion-inference	LS	-1.40535	targeted	female	20
1061605	disgust	4	1700	Emotion-inference	LS	-1.17238	targeted	female	20
1061605	disgust	4	1800	Emotion-inference	LS	-1.26075	targeted	female	20
1061605	disgust	4	1900	Emotion-inference	LS	-1.04384	targeted	female	20
1061605	fear	1	100	Emotion-inference	CS		targeted	female	20
1061605	fear	1	200	Emotion-inference	CS		targeted	female	20
1061605	fear	1	300	Emotion-inference	CS		targeted	female	20
1061605	fear	1	400	Emotion-inference	CS	-0.35566	targeted	female	20
1061605	fear	1	500	Emotion-inference	CS	-1.02557	targeted	female	20
1061605	fear	1	600	Emotion-inference	CS	-0.0095408	targeted	female	20
1061605	fear	1	700	Emotion-inference	CS	-0.13794	targeted	female	20
1061605	fear	1	800	Emotion-inference	CS	1.78246	targeted	female	20
1061605	fear	1	900	Emotion-inference	CS	1.87737	targeted	female	20
1061605	fear	1	1000	Emotion-inference	CS	0.922747	targeted	female	20
1061605	fear	1	1100	Emotion-inference	CS	1.93877	targeted	female	20
1061605	fear	1	1200	Emotion-inference	CS	0.559881	targeted	female	20
1061605	fear	1	1300	Emotion-inference	CS	-0.478476	targeted	female	20
1061605	fear	1	1400	Emotion-inference	CS	-0.216096	targeted	female	20
1061605	fear	1	1500	Emotion-inference	CS	-0.802265	targeted	female	20
1061605	fear	1	1600	Emotion-inference	CS	-1.45542	targeted	female	20
1061605	fear	1	1700	Emotion-inference	CS		targeted	female	20
1061605	fear	1	1800	Emotion-inference	CS		targeted	female	20
1061605	fear	1	1900	Emotion-inference	CS		targeted	female	20
1061605	fear	2	100	Emotion-inference	CS	-0.830178	targeted	female	20
1061605	fear	2	200	Emotion-inference	CS	-1.19863	targeted	female	20
1061605	fear	2	300	Emotion-inference	CS	-1.91319	targeted	female	20
1061605	fear	2	400	Emotion-inference	CS	-1.07581	targeted	female	20
1061605	fear	2	500	Emotion-inference	CS	-0.83576	targeted	female	20
1061605	fear	2	600	Emotion-inference	CS	-0.0430362	targeted	female	20
1061605	fear	2	700	Emotion-inference	CS	0.464977	targeted	female	20
1061605	fear	2	800	Emotion-inference	CS	-1.22096	targeted	female	20
1061605	fear	2	900	Emotion-inference	CS	-1.58382	targeted	female	20
1061605	fear	2	1000	Emotion-inference	CS	-1.86295	targeted	female	20
1061605	fear	2	1100	Emotion-inference	CS	-0.528719	targeted	female	20
1061605	fear	2	1200	Emotion-inference	CS	-0.556632	targeted	female	20
1061605	fear	2	1300	Emotion-inference	CS	-0.294252	targeted	female	20
1061605	fear	2	1400	Emotion-inference	CS	-1.33261	targeted	female	20
1061605	fear	2	1500	Emotion-inference	CS	-2.31514	targeted	female	20
1061605	fear	2	1600	Emotion-inference	CS	-0.757604	targeted	female	20
1061605	fear	2	1700	Emotion-inference	CS	-1.08698	targeted	female	20
1061605	fear	2	1800	Emotion-inference	CS	0.0295371	targeted	female	20
1061605	fear	2	1900	Emotion-inference	CS	-0.930664	targeted	female	20
1061605	fear	3	100	Emotion-inference	CS		targeted	female	20
1061605	fear	3	200	Emotion-inference	CS		targeted	female	20
1061605	fear	3	300	Emotion-inference	CS		targeted	female	20
1061605	fear	3	400	Emotion-inference	CS		targeted	female	20
1061605	fear	3	500	Emotion-inference	CS		targeted	female	20
1061605	fear	3	600	Emotion-inference	CS		targeted	female	20
1061605	fear	3	700	Emotion-inference	CS		targeted	female	20
1061605	fear	3	800	Emotion-inference	CS		targeted	female	20
1061605	fear	3	900	Emotion-inference	CS		targeted	female	20
1061605	fear	3	1000	Emotion-inference	CS		targeted	female	20
1061605	fear	3	1100	Emotion-inference	CS		targeted	female	20
1061605	fear	3	1200	Emotion-inference	CS		targeted	female	20
1061605	fear	3	1300	Emotion-inference	CS		targeted	female	20
1061605	fear	3	1400	Emotion-inference	CS	-0.534302	targeted	female	20
1061605	fear	3	1500	Emotion-inference	CS	-1.23212	targeted	female	20
1061605	fear	3	1600	Emotion-inference	CS	-0.629205	targeted	female	20
1061605	fear	3	1700	Emotion-inference	CS		targeted	female	20
1061605	fear	3	1800	Emotion-inference	CS		targeted	female	20
1061605	fear	3	1900	Emotion-inference	CS		targeted	female	20
1061605	fear	4	100	Emotion-inference	CS		targeted	female	20
1061605	fear	4	200	Emotion-inference	CS		targeted	female	20
1061605	fear	4	300	Emotion-inference	CS		targeted	female	20
1061605	fear	4	400	Emotion-inference	CS		targeted	female	20
1061605	fear	4	500	Emotion-inference	CS		targeted	female	20
1061605	fear	4	600	Emotion-inference	CS		targeted	female	20
1061605	fear	4	700	Emotion-inference	CS		targeted	female	20
1061605	fear	4	800	Emotion-inference	CS		targeted	female	20
1061605	fear	4	900	Emotion-inference	CS		targeted	female	20
1061605	fear	4	1000	Emotion-inference	CS		targeted	female	20
1061605	fear	4	1100	Emotion-inference	CS		targeted	female	20
1061605	fear	4	1200	Emotion-inference	CS		targeted	female	20
1061605	fear	4	1300	Emotion-inference	CS		targeted	female	20
1061605	fear	4	1400	Emotion-inference	CS		targeted	female	20
1061605	fear	4	1500	Emotion-inference	CS		targeted	female	20
1061605	fear	4	1600	Emotion-inference	CS		targeted	female	20
1061605	fear	4	1700	Emotion-inference	CS		targeted	female	20
1061605	fear	4	1800	Emotion-inference	CS		targeted	female	20
1061605	fear	4	1900	Emotion-inference	CS		targeted	female	20
1061605	happiness	1	100	Emotion-inference	ZM	-0.189849	targeted	female	20
1061605	happiness	1	200	Emotion-inference	ZM	-0.455071	targeted	female	20
1061605	happiness	1	300	Emotion-inference	ZM	-0.713978	targeted	female	20
1061605	happiness	1	400	Emotion-inference	ZM	-0.827644	targeted	female	20
1061605	happiness	1	500	Emotion-inference	ZM	-1.01709	targeted	female	20
1061605	happiness	1	600	Emotion-inference	ZM	-0.815014	targeted	female	20
1061605	happiness	1	700	Emotion-inference	ZM	-0.78344	targeted	female	20
1061605	happiness	1	800	Emotion-inference	ZM	-0.751866	targeted	female	20
1061605	happiness	1	900	Emotion-inference	ZM	-0.79607	targeted	female	20
1061605	happiness	1	1000	Emotion-inference	ZM	-0.745552	targeted	female	20
1061605	happiness	1	1100	Emotion-inference	ZM	0.422686	targeted	female	20
1061605	happiness	1	1200	Emotion-inference	ZM	-0.101442	targeted	female	20
1061605	happiness	1	1300	Emotion-inference	ZM	-0.789755	targeted	female	20
1061605	happiness	1	1400	Emotion-inference	ZM	-0.871847	targeted	female	20
1061605	happiness	1	1500	Emotion-inference	ZM	-0.815014	targeted	female	20
1061605	happiness	1	1600	Emotion-inference	ZM	-0.808699	targeted	female	20
1061605	happiness	1	1700	Emotion-inference	ZM	-0.354034	targeted	female	20
1061605	happiness	1	1800	Emotion-inference	ZM	-0.726607	targeted	female	20
1061605	happiness	1	1900	Emotion-inference	ZM	-0.827644	targeted	female	20
1061605	happiness	2	100	Emotion-inference	ZM	-0.461386	targeted	female	20
1061605	happiness	2	200	Emotion-inference	ZM		targeted	female	20
1061605	happiness	2	300	Emotion-inference	ZM		targeted	female	20
1061605	happiness	2	400	Emotion-inference	ZM		targeted	female	20
1061605	happiness	2	500	Emotion-inference	ZM		targeted	female	20
1061605	happiness	2	600	Emotion-inference	ZM		targeted	female	20
1061605	happiness	2	700	Emotion-inference	ZM		targeted	female	20
1061605	happiness	2	800	Emotion-inference	ZM		targeted	female	20
1061605	happiness	2	900	Emotion-inference	ZM		targeted	female	20
1061605	happiness	2	1000	Emotion-inference	ZM	-0.341404	targeted	female	20
1061605	happiness	2	1100	Emotion-inference	ZM	-0.316145	targeted	female	20
1061605	happiness	2	1200	Emotion-inference	ZM	-0.391923	targeted	female	20
1061605	happiness	2	1300	Emotion-inference	ZM	-0.32246	targeted	female	20
1061605	happiness	2	1400	Emotion-inference	ZM	-0.530848	targeted	female	20
1061605	happiness	2	1500	Emotion-inference	ZM	-0.657144	targeted	female	20
1061605	happiness	2	1600	Emotion-inference	ZM		targeted	female	20
1061605	happiness	2	1700	Emotion-inference	ZM		targeted	female	20
1061605	happiness	2	1800	Emotion-inference	ZM		targeted	female	20
1061605	happiness	2	1900	Emotion-inference	ZM		targeted	female	20
1061605	happiness	3	100	Emotion-inference	ZM	-0.297201	targeted	female	20
1061605	happiness	3	200	Emotion-inference	ZM	-0.890792	targeted	female	20
1061605	happiness	3	300	Emotion-inference	ZM	-0.695033	targeted	female	20
1061605	happiness	3	400	Emotion-inference	ZM	-0.878162	targeted	female	20
1061605	happiness	3	500	Emotion-inference	ZM	-1.00446	targeted	female	20
1061605	happiness	3	600	Emotion-inference	ZM	-0.720292	targeted	female	20
1061605	happiness	3	700	Emotion-inference	ZM	-0.347719	targeted	female	20
1061605	happiness	3	800	Emotion-inference	ZM		targeted	female	20
1061605	happiness	3	900	Emotion-inference	ZM		targeted	female	20
1061605	happiness	3	1000	Emotion-inference	ZM		targeted	female	20
1061605	happiness	3	1100	Emotion-inference	ZM		targeted	female	20
1061605	happiness	3	1200	Emotion-inference	ZM		targeted	female	20
1061605	happiness	3	1300	Emotion-inference	ZM		targeted	female	20
1061605	happiness	3	1400	Emotion-inference	ZM		targeted	female	20
1061605	happiness	3	1500	Emotion-inference	ZM		targeted	female	20
1061605	happiness	3	1600	Emotion-inference	ZM	0.0627424	targeted	female	20
1061605	happiness	3	1700	Emotion-inference	ZM	-0.347719	targeted	female	20
1061605	happiness	3	1800	Emotion-inference	ZM	-0.530848	targeted	female	20
1061605	happiness	3	1900	Emotion-inference	ZM	-0.240368	targeted	female	20
1061605	happiness	4	100	Emotion-inference	ZM	1.00365	targeted	female	20
1061605	happiness	4	200	Emotion-inference	ZM	2.05822	targeted	female	20
1061605	happiness	4	300	Emotion-inference	ZM	1.67933	targeted	female	20
1061605	happiness	4	400	Emotion-inference	ZM	0.504778	targeted	female	20
1061605	happiness	4	500	Emotion-inference	ZM	0.713166	targeted	female	20
1061605	happiness	4	600	Emotion-inference	ZM	0.738426	targeted	female	20
1061605	happiness	4	700	Emotion-inference	ZM	1.94455	targeted	female	20
1061605	happiness	4	800	Emotion-inference	ZM	2.38027	targeted	female	20
1061605	happiness	4	900	Emotion-inference	ZM	2.41185	targeted	female	20
1061605	happiness	4	1000	Emotion-inference	ZM	1.793	targeted	female	20
1061605	happiness	4	1100	Emotion-inference	ZM	3.94003	targeted	female	20
1061605	happiness	4	1200	Emotion-inference	ZM	3.46642	targeted	female	20
1061605	happiness	4	1300	Emotion-inference	ZM	4.21156	targeted	female	20
1061605	happiness	4	1400	Emotion-inference	ZM	5.2535	targeted	female	20
1061605	happiness	4	1500	Emotion-inference	ZM	3.69375	targeted	female	20
1061605	happiness	4	1600	Emotion-inference	ZM	4.02843	targeted	female	20
1061605	happiness	4	1700	Emotion-inference	ZM	3.66218	targeted	female	20
1061605	happiness	4	1800	Emotion-inference	ZM	4.22419	targeted	female	20
1061605	happiness	4	1900	Emotion-inference	ZM	5.27876	targeted	female	20
1061605	sadness	1	100	Emotion-inference	CS	-0.350077	targeted	female	20
1061605	sadness	1	200	Emotion-inference	CS	1.20188	targeted	female	20
1061605	sadness	1	300	Emotion-inference	CS	-0.0765316	targeted	female	20
1061605	sadness	1	400	Emotion-inference	CS	0.364491	targeted	female	20
1061605	sadness	1	500	Emotion-inference	CS	1.72664	targeted	female	20
1061605	sadness	1	600	Emotion-inference	CS	1.55358	targeted	female	20
1061605	sadness	1	700	Emotion-inference	CS	2.41329	targeted	female	20
1061605	sadness	1	800	Emotion-inference	CS	2.03368	targeted	female	20
1061605	sadness	1	900	Emotion-inference	CS	0.0965279	targeted	female	20
1061605	sadness	1	1000	Emotion-inference	CS	-0.590127	targeted	female	20
1061605	sadness	1	1100	Emotion-inference	CS	-0.188183	targeted	female	20
1061605	sadness	1	1200	Emotion-inference	CS	-0.165853	targeted	female	20
1061605	sadness	1	1300	Emotion-inference	CS	-0.294252	targeted	female	20
1061605	sadness	1	1400	Emotion-inference	CS	0.956243	targeted	female	20
1061605	sadness	1	1500	Emotion-inference	CS	-0.13794	targeted	female	20
1061605	sadness	1	1600	Emotion-inference	CS	0.197014	targeted	female	20
1061605	sadness	1	1700	Emotion-inference	CS	0.576628	targeted	female	20
1061605	sadness	1	1800	Emotion-inference	CS	0.92833	targeted	female	20
1061605	sadness	1	1900	Emotion-inference	CS	0.649202	targeted	female	20
1061605	sadness	2	100	Emotion-inference	CS		targeted	female	20
1061605	sadness	2	200	Emotion-inference	CS		targeted	female	20
1061605	sadness	2	300	Emotion-inference	CS		targeted	female	20
1061605	sadness	2	400	Emotion-inference	CS	0.280752	targeted	female	20
1061605	sadness	2	500	Emotion-inference	CS	0.805513	targeted	female	20
1061605	sadness	2	600	Emotion-inference	CS	1.17396	targeted	female	20
1061605	sadness	2	700	Emotion-inference	CS	0.2975	targeted	female	20
1061605	sadness	2	800	Emotion-inference	CS	0.420317	targeted	female	20
1061605	sadness	2	900	Emotion-inference	CS	0.833426	targeted	female	20
1061605	sadness	2	1000	Emotion-inference	CS	0.822261	targeted	female	20
1061605	sadness	2	1100	Emotion-inference	CS	1.18513	targeted	female	20
1061605	sadness	2	1200	Emotion-inference	CS	0.671532	targeted	female	20
1061605	sadness	2	1300	Emotion-inference	CS	0.905999	targeted	female	20
1061605	sadness	2	1400	Emotion-inference	CS	0.677114	targeted	female	20
1061605	sadness	2	1500	Emotion-inference	CS	-0.171435	targeted	female	20
1061605	sadness	2	1600	Emotion-inference	CS	-0.344495	targeted	female	20
1061605	sadness	2	1700	Emotion-inference	CS	-0.81343	targeted	female	20
1061605	sadness	2	1800	Emotion-inference	CS	-0.891586	targeted	female	20
1061605	sadness	2	1900	Emotion-inference	CS	0.152353	targeted	female	20
1061605	sadness	3	100	Emotion-inference	CS	0.247257	targeted	female	20
1061605	sadness	3	200	Emotion-inference	CS	0.498472	targeted	female	20
1061605	sadness	3	300	Emotion-inference	CS	0.984155	targeted	female	20
1061605	sadness	3	400	Emotion-inference	CS	0.10211	targeted	female	20
1061605	sadness	3	500	Emotion-inference	CS	1.17955	targeted	female	20
1061605	sadness	3	600	Emotion-inference	CS	0.358908	targeted	female	20
1061605	sadness	3	700	Emotion-inference	CS	0.548715	targeted	female	20
1061605	sadness	3	800	Emotion-inference	CS	-0.40032	targeted	female	20
1061605	sadness	3	900	Emotion-inference	CS	0.420317	targeted	female	20
1061605	sadness	3	1000	Emotion-inference	CS	1.19629	targeted	female	20
1061605	sadness	3	1100	Emotion-inference	CS	1.20188	targeted	female	20
1061605	sadness	3	1200	Emotion-inference	CS	1.94436	targeted	female	20
1061605	sadness	3	1300	Emotion-inference	CS	0.425899	targeted	female	20
1061605	sadness	3	1400	Emotion-inference	CS	-0.0374537	targeted	female	20
1061605	sadness	3	1500	Emotion-inference	CS	1.03998	targeted	female	20
1061605	sadness	3	1600	Emotion-inference	CS	0.163519	targeted	female	20
1061605	sadness	3	1700	Emotion-inference	CS	0.392404	targeted	female	20
1061605	sadness	3	1800	Emotion-inference	CS	1.43634	targeted	female	20
1061605	sadness	3	1900	Emotion-inference	CS	1.26887	targeted	female	20
1061605	sadness	4	100	Emotion-inference	CS		targeted	female	20
1061605	sadness	4	200	Emotion-inference	CS	-0.506389	targeted	female	20
1061605	sadness	4	300	Emotion-inference	CS	0.202597	targeted	female	20
1061605	sadness	4	400	Emotion-inference	CS	0.889252	targeted	female	20
1061605	sadness	4	500	Emotion-inference	CS	2.10067	targeted	female	20
1061605	sadness	4	600	Emotion-inference	CS	-0.366825	targeted	female	20
1061605	sadness	4	700	Emotion-inference	CS	-0.0151234	targeted	female	20
1061605	sadness	4	800	Emotion-inference	CS	0.0295371	targeted	female	20
1061605	sadness	4	900	Emotion-inference	CS	0.135606	targeted	female	20
1061605	sadness	4	1000	Emotion-inference	CS	-0.417068	targeted	female	20
1061605	sadness	4	1100	Emotion-inference	CS	0.347743	targeted	female	20
1061605	sadness	4	1200	Emotion-inference	CS	0.649202	targeted	female	20
1061605	sadness	4	1300	Emotion-inference	CS		targeted	female	20
1061605	sadness	4	1400	Emotion-inference	CS		targeted	female	20
1061605	sadness	4	1500	Emotion-inference	CS		targeted	female	20
1061605	sadness	4	1600	Emotion-inference	CS		targeted	female	20
1061605	sadness	4	1700	Emotion-inference	CS		targeted	female	20
1061605	sadness	4	1800	Emotion-inference	CS		targeted	female	20
1061605	sadness	4	1900	Emotion-inference	CS		targeted	female	20
1061605	surprise	1	100	Emotion-inference	LF	-0.725977	targeted	female	20
1061605	surprise	1	200	Emotion-inference	LF	0.174471	targeted	female	20
1061605	surprise	1	300	Emotion-inference	LF	0.95116	targeted	female	20
1061605	surprise	1	400	Emotion-inference	LF	-0.918016	targeted	female	20
1061605	surprise	1	500	Emotion-inference	LF	-0.80706	targeted	female	20
1061605	surprise	1	600	Emotion-inference	LF	1.51874	targeted	female	20
1061605	surprise	1	700	Emotion-inference	LF	1.85161	targeted	female	20
1061605	surprise	1	800	Emotion-inference	LF	0.83167	targeted	female	20
1061605	surprise	1	900	Emotion-inference	LF	-0.72171	targeted	female	20
1061605	surprise	1	1000	Emotion-inference	LF	0.00803727	targeted	female	20
1061605	surprise	1	1100	Emotion-inference	LF	-0.243747	targeted	female	20
1061605	surprise	1	1200	Emotion-inference	LF	-1.08872	targeted	female	20
1061605	surprise	1	1300	Emotion-inference	LF	-0.982029	targeted	female	20
1061605	surprise	1	1400	Emotion-inference	LF	-0.0517081	targeted	female	20
1061605	surprise	1	1500	Emotion-inference	LF	0.596956	targeted	female	20
1061605	surprise	1	1600	Emotion-inference	LF	1.11333	targeted	female	20
1061605	surprise	1	1700	Emotion-inference	LF	1.11333	targeted	female	20
1061605	surprise	1	1800	Emotion-inference	LF	-0.0474406	targeted	female	20
1061605	surprise	1	1900	Emotion-inference	LF	0.784727	targeted	female	20
1061605	surprise	2	100	Emotion-inference	LF		targeted	female	20
1061605	surprise	2	200	Emotion-inference	LF		targeted	female	20
1061605	surprise	2	300	Emotion-inference	LF		targeted	female	20
1061605	surprise	2	400	Emotion-inference	LF		targeted	female	20
1061605	surprise	2	500	Emotion-inference	LF		targeted	female	20
1061605	surprise	2	600	Emotion-inference	LF		targeted	female	20
1061605	surprise	2	700	Emotion-inference	LF		targeted	female	20
1061605	surprise	2	800	Emotion-inference	LF		targeted	female	20
1061605	surprise	2	900	Emotion-inference	LF		targeted	female	20
1061605	surprise	2	1000	Emotion-inference	LF		targeted	female	20
1061605	surprise	2	1100	Emotion-inference	LF		targeted	female	20
1061605	surprise	2	1200	Emotion-inference	LF		targeted	female	20
1061605	surprise	2	1300	Emotion-inference	LF		targeted	female	20
1061605	surprise	2	1400	Emotion-inference	LF	1.54008	targeted	female	20
1061605	surprise	2	1500	Emotion-inference	LF	2.15034	targeted	female	20
1061605	surprise	2	1600	Emotion-inference	LF		targeted	female	20
1061605	surprise	2	1700	Emotion-inference	LF		targeted	female	20
1061605	surprise	2	1800	Emotion-inference	LF		targeted	female	20
1061605	surprise	2	1900	Emotion-inference	LF		targeted	female	20
1061605	surprise	3	100	Emotion-inference	LF		targeted	female	20
1061605	surprise	3	200	Emotion-inference	LF		targeted	female	20
1061605	surprise	3	300	Emotion-inference	LF		targeted	female	20
1061605	surprise	3	400	Emotion-inference	LF		targeted	female	20
1061605	surprise	3	500	Emotion-inference	LF		targeted	female	20
1061605	surprise	3	600	Emotion-inference	LF		targeted	female	20
1061605	surprise	3	700	Emotion-inference	LF		targeted	female	20
1061605	surprise	3	800	Emotion-inference	LF		targeted	female	20
1061605	surprise	3	900	Emotion-inference	LF		targeted	female	20
1061605	surprise	3	1000	Emotion-inference	LF		targeted	female	20
1061605	surprise	3	1100	Emotion-inference	LF		targeted	female	20
1061605	surprise	3	1200	Emotion-inference	LF		targeted	female	20
1061605	surprise	3	1300	Emotion-inference	LF		targeted	female	20
1061605	surprise	3	1400	Emotion-inference	LF		targeted	female	20
1061605	surprise	3	1500	Emotion-inference	LF		targeted	female	20
1061605	surprise	3	1600	Emotion-inference	LF		targeted	female	20
1061605	surprise	3	1700	Emotion-inference	LF		targeted	female	20
1061605	surprise	3	1800	Emotion-inference	LF		targeted	female	20
1061605	surprise	3	1900	Emotion-inference	LF		targeted	female	20
1061605	surprise	4	100	Emotion-inference	LF	1.3139	targeted	female	20
1061605	surprise	4	200	Emotion-inference	LF	0.989568	targeted	female	20
1061605	surprise	4	300	Emotion-inference	LF	0.392115	targeted	female	20
1061605	surprise	4	400	Emotion-inference	LF	-1.4856	targeted	female	20
1061605	surprise	4	500	Emotion-inference	LF	0.281159	targeted	female	20
1061605	surprise	4	600	Emotion-inference	LF	-0.44432	targeted	female	20
1061605	surprise	4	700	Emotion-inference	LF	0.550013	targeted	female	20
1061605	surprise	4	800	Emotion-inference	LF	0.110458	targeted	female	20
1061605	surprise	4	900	Emotion-inference	LF	-0.0389055	targeted	female	20
1061605	surprise	4	1000	Emotion-inference	LF	-0.0133004	targeted	female	20
1061605	surprise	4	1100	Emotion-inference	LF	-1.26369	targeted	female	20
1061605	surprise	4	1200	Emotion-inference	LF		targeted	female	20
1061605	surprise	4	1300	Emotion-inference	LF		targeted	female	20
1061605	surprise	4	1400	Emotion-inference	LF		targeted	female	20
1061605	surprise	4	1500	Emotion-inference	LF		targeted	female	20
1061605	surprise	4	1600	Emotion-inference	LF		targeted	female	20
1061605	surprise	4	1700	Emotion-inference	LF		targeted	female	20
1061605	surprise	4	1800	Emotion-inference	LF		targeted	female	20
1061605	surprise	4	1900	Emotion-inference	LF		targeted	female	20
1061605	anger	1	100	Emotion-inference	LF	-0.435785	non-targeted	female	20
1061605	anger	1	200	Emotion-inference	LF	0.281159	non-targeted	female	20
1061605	anger	1	300	Emotion-inference	LF	-0.226677	non-targeted	female	20
1061605	anger	1	400	Emotion-inference	LF	-0.734512	non-targeted	female	20
1061605	anger	1	500	Emotion-inference	LF	0.0165723	non-targeted	female	20
1061605	anger	1	600	Emotion-inference	LF	-0.883876	non-targeted	female	20
1061605	anger	1	700	Emotion-inference	LF	-0.72171	non-targeted	female	20
1061605	anger	1	800	Emotion-inference	LF	-1.34477	non-targeted	female	20
1061605	anger	1	900	Emotion-inference	LF	-0.85827	non-targeted	female	20
1061605	anger	1	1000	Emotion-inference	LF	-0.525403	non-targeted	female	20
1061605	anger	1	1100	Emotion-inference	LF	-0.644894	non-targeted	female	20
1061605	anger	1	1200	Emotion-inference	LF	-2.13853	non-targeted	female	20
1061605	anger	1	1300	Emotion-inference	LF	-1.48986	non-targeted	female	20
1061605	anger	1	1400	Emotion-inference	LF	-1.62216	non-targeted	female	20
1061605	anger	1	1500	Emotion-inference	LF	-0.333365	non-targeted	female	20
1061605	anger	1	1600	Emotion-inference	LF	-1.19967	non-targeted	female	20
1061605	anger	1	1700	Emotion-inference	LF	-0.892411	non-targeted	female	20
1061605	anger	1	1800	Emotion-inference	LF	-0.764385	non-targeted	female	20
1061605	anger	1	1900	Emotion-inference	LF	0.293961	non-targeted	female	20
1061605	anger	2	100	Emotion-inference	LF	-2.62076	non-targeted	female	20
1061605	anger	2	200	Emotion-inference	LF	-1.16553	non-targeted	female	20
1061605	anger	2	300	Emotion-inference	LF	-1.10152	non-targeted	female	20
1061605	anger	2	400	Emotion-inference	LF	-1.50267	non-targeted	female	20
1061605	anger	2	500	Emotion-inference	LF	-1.03751	non-targeted	female	20
1061605	anger	2	600	Emotion-inference	LF	-1.13993	non-targeted	female	20
1061605	anger	2	700	Emotion-inference	LF	-1.28076	non-targeted	female	20
1061605	anger	2	800	Emotion-inference	LF	-1.99343	non-targeted	female	20
1061605	anger	2	900	Emotion-inference	LF	-1.81846	non-targeted	female	20
1061605	anger	2	1000	Emotion-inference	LF	-0.696104	non-targeted	female	20
1061605	anger	2	1100	Emotion-inference	LF	-0.286422	non-targeted	female	20
1061605	anger	2	1200	Emotion-inference	LF	-0.521136	non-targeted	female	20
1061605	anger	2	1300	Emotion-inference	LF	0.0379099	non-targeted	female	20
1061605	anger	2	1400	Emotion-inference	LF	-1.16126	non-targeted	female	20
1061605	anger	2	1500	Emotion-inference	LF	-1.92515	non-targeted	female	20
1061605	anger	2	1600	Emotion-inference	LF	-0.286422	non-targeted	female	20
1061605	anger	2	1700	Emotion-inference	LF	0.366509	non-targeted	female	20
1061605	anger	2	1800	Emotion-inference	LF	1.21148	non-targeted	female	20
1061605	anger	2	1900	Emotion-inference	LF	-0.0389055	non-targeted	female	20
1061605	anger	3	100	Emotion-inference	LF		non-targeted	female	20
1061605	anger	3	200	Emotion-inference	LF		non-targeted	female	20
1061605	anger	3	300	Emotion-inference	LF		non-targeted	female	20
1061605	anger	3	400	Emotion-inference	LF		non-targeted	female	20
1061605	anger	3	500	Emotion-inference	LF		non-targeted	female	20
1061605	anger	3	600	Emotion-inference	LF	0.835937	non-targeted	female	20
1061605	anger	3	700	Emotion-inference	LF	1.72785	non-targeted	female	20
1061605	anger	3	800	Emotion-inference	LF	-0.303492	non-targeted	female	20
1061605	anger	3	900	Emotion-inference	LF	-0.597951	non-targeted	female	20
1061605	anger	3	1000	Emotion-inference	LF	-0.286422	non-targeted	female	20
1061605	anger	3	1100	Emotion-inference	LF	0.528675	non-targeted	female	20
1061605	anger	3	1200	Emotion-inference	LF	-0.42725	non-targeted	female	20
1061605	anger	3	1300	Emotion-inference	LF	-0.892411	non-targeted	female	20
1061605	anger	3	1400	Emotion-inference	LF	-0.478461	non-targeted	female	20
1061605	anger	3	1500	Emotion-inference	LF	0.806065	non-targeted	female	20
1061605	anger	3	1600	Emotion-inference	LF	-0.845468	non-targeted	female	20
1061605	anger	3	1700	Emotion-inference	LF	-1.56241	non-targeted	female	20
1061605	anger	3	1800	Emotion-inference	LF	-0.388843	non-targeted	female	20
1061605	anger	3	1900	Emotion-inference	LF	-0.205339	non-targeted	female	20
1061605	anger	4	100	Emotion-inference	LF	1.60836	non-targeted	female	20
1061605	anger	4	200	Emotion-inference	LF	-0.35897	non-targeted	female	20
1061605	anger	4	300	Emotion-inference	LF	0.665236	non-targeted	female	20
1061605	anger	4	400	Emotion-inference	LF	2.34237	non-targeted	female	20
1061605	anger	4	500	Emotion-inference	LF	1.00664	non-targeted	female	20
1061605	anger	4	600	Emotion-inference	LF	-0.294957	non-targeted	female	20
1061605	anger	4	700	Emotion-inference	LF	0.780459	non-targeted	female	20
1061605	anger	4	800	Emotion-inference	LF	0.0805852	non-targeted	female	20
1061605	anger	4	900	Emotion-inference	LF	-0.137059	non-targeted	female	20
1061605	anger	4	1000	Emotion-inference	LF	-1.36184	non-targeted	female	20
1061605	anger	4	1100	Emotion-inference	LF		non-targeted	female	20
1061605	anger	4	1200	Emotion-inference	LF		non-targeted	female	20
1061605	anger	4	1300	Emotion-inference	LF		non-targeted	female	20
1061605	anger	4	1400	Emotion-inference	LF		non-targeted	female	20
1061605	anger	4	1500	Emotion-inference	LF		non-targeted	female	20
1061605	anger	4	1600	Emotion-inference	LF		non-targeted	female	20
1061605	anger	4	1700	Emotion-inference	LF		non-targeted	female	20
1061605	anger	4	1800	Emotion-inference	LF		non-targeted	female	20
1061605	anger	4	1900	Emotion-inference	LF		non-targeted	female	20
1061605	anger	1	100	Emotion-inference	ZM	-0.107757	non-targeted	female	20
1061605	anger	1	200	Emotion-inference	ZM	-0.404552	non-targeted	female	20
1061605	anger	1	300	Emotion-inference	ZM	-0.0572387	non-targeted	female	20
1061605	anger	1	400	Emotion-inference	ZM	1.25624	non-targeted	female	20
1061605	anger	1	500	Emotion-inference	ZM	0.157464	non-targeted	female	20
1061605	anger	1	600	Emotion-inference	ZM	-0.49296	non-targeted	female	20
1061605	anger	1	700	Emotion-inference	ZM	-0.252997	non-targeted	female	20
1061605	anger	1	800	Emotion-inference	ZM	0.0816868	non-targeted	female	20
1061605	anger	1	900	Emotion-inference	ZM	0.233242	non-targeted	female	20
1061605	anger	1	1000	Emotion-inference	ZM	-0.126701	non-targeted	female	20
1061605	anger	1	1100	Emotion-inference	ZM	0.0122241	non-targeted	female	20
1061605	anger	1	1200	Emotion-inference	ZM	0.309019	non-targeted	female	20
1061605	anger	1	1300	Emotion-inference	ZM	0.359538	non-targeted	female	20
1061605	anger	1	1400	Emotion-inference	ZM	1.39516	non-targeted	female	20
1061605	anger	1	1500	Emotion-inference	ZM	1.1552	non-targeted	female	20
1061605	anger	1	1600	Emotion-inference	ZM	0.921555	non-targeted	female	20
1061605	anger	1	1700	Emotion-inference	ZM	0.826833	non-targeted	female	20
1061605	anger	1	1800	Emotion-inference	ZM	0.353223	non-targeted	female	20
1061605	anger	1	1900	Emotion-inference	ZM	-0.0761831	non-targeted	female	20
1061605	anger	2	100	Emotion-inference	ZM	-0.196164	non-targeted	female	20
1061605	anger	2	200	Emotion-inference	ZM	-0.32246	non-targeted	female	20
1061605	anger	2	300	Emotion-inference	ZM	0.119576	non-targeted	female	20
1061605	anger	2	400	Emotion-inference	ZM	-0.650829	non-targeted	female	20
1061605	anger	2	500	Emotion-inference	ZM	-0.745552	non-targeted	female	20
1061605	anger	2	600	Emotion-inference	ZM	-0.227738	non-targeted	female	20
1061605	anger	2	700	Emotion-inference	ZM	0.100631	non-targeted	female	20
1061605	anger	2	800	Emotion-inference	ZM	0.365853	non-targeted	female	20
1061605	anger	2	900	Emotion-inference	ZM	-0.0698683	non-targeted	female	20
1061605	anger	2	1000	Emotion-inference	ZM	-0.372978	non-targeted	female	20
1061605	anger	2	1100	Emotion-inference	ZM	-0.537163	non-targeted	female	20
1061605	anger	2	1200	Emotion-inference	ZM	-0.4677	non-targeted	female	20
1061605	anger	2	1300	Emotion-inference	ZM	-0.0572387	non-targeted	female	20
1061605	anger	2	1400	Emotion-inference	ZM	-0.271942	non-targeted	female	20
1061605	anger	2	1500	Emotion-inference	ZM	-0.385608	non-targeted	female	20
1061605	anger	2	1600	Emotion-inference	ZM	-0.33509	non-targeted	female	20
1061605	anger	2	1700	Emotion-inference	ZM	-0.0509239	non-targeted	female	20
1061605	anger	2	1800	Emotion-inference	ZM	-0.0067203	non-targeted	female	20
1061605	anger	2	1900	Emotion-inference	ZM	-0.385608	non-targeted	female	20
1061605	anger	3	100	Emotion-inference	ZM		non-targeted	female	20
1061605	anger	3	200	Emotion-inference	ZM		non-targeted	female	20
1061605	anger	3	300	Emotion-inference	ZM		non-targeted	female	20
1061605	anger	3	400	Emotion-inference	ZM		non-targeted	female	20
1061605	anger	3	500	Emotion-inference	ZM		non-targeted	female	20
1061605	anger	3	600	Emotion-inference	ZM	0.0816868	non-targeted	female	20
1061605	anger	3	700	Emotion-inference	ZM	0.043798	non-targeted	female	20
1061605	anger	3	800	Emotion-inference	ZM	0.271131	non-targeted	female	20
1061605	anger	3	900	Emotion-inference	ZM	-0.202479	non-targeted	female	20
1061605	anger	3	1000	Emotion-inference	ZM	0.422686	non-targeted	female	20
1061605	anger	3	1100	Emotion-inference	ZM	-0.6382	non-targeted	female	20
1061605	anger	3	1200	Emotion-inference	ZM	-0.341404	non-targeted	female	20
1061605	anger	3	1300	Emotion-inference	ZM	-0.0130351	non-targeted	female	20
1061605	anger	3	1400	Emotion-inference	ZM	-0.139331	non-targeted	female	20
1061605	anger	3	1500	Emotion-inference	ZM	-0.404552	non-targeted	female	20
1061605	anger	3	1600	Emotion-inference	ZM	-0.505589	non-targeted	female	20
1061605	anger	3	1700	Emotion-inference	ZM	-0.455071	non-targeted	female	20
1061605	anger	3	1800	Emotion-inference	ZM	-0.676089	non-targeted	female	20
1061605	anger	3	1900	Emotion-inference	ZM	-0.916051	non-targeted	female	20
1061605	anger	4	100	Emotion-inference	ZM	-0.196164	non-targeted	female	20
1061605	anger	4	200	Emotion-inference	ZM	-0.764496	non-targeted	female	20
1061605	anger	4	300	Emotion-inference	ZM	-0.556108	non-targeted	female	20
1061605	anger	4	400	Emotion-inference	ZM	-0.815014	non-targeted	female	20
1061605	anger	4	500	Emotion-inference	ZM	-0.593996	non-targeted	female	20
1061605	anger	4	600	Emotion-inference	ZM	-0.62557	non-targeted	female	20
1061605	anger	4	700	Emotion-inference	ZM	-0.909736	non-targeted	female	20
1061605	anger	4	800	Emotion-inference	ZM	-1.03603	non-targeted	female	20
1061605	anger	4	900	Emotion-inference	ZM	-0.316145	non-targeted	female	20
1061605	anger	4	1000	Emotion-inference	ZM	-0.404552	non-targeted	female	20
1061605	anger	4	1100	Emotion-inference	ZM		non-targeted	female	20
1061605	anger	4	1200	Emotion-inference	ZM		non-targeted	female	20
1061605	anger	4	1300	Emotion-inference	ZM		non-targeted	female	20
1061605	anger	4	1400	Emotion-inference	ZM		non-targeted	female	20
1061605	anger	4	1500	Emotion-inference	ZM		non-targeted	female	20
1061605	anger	4	1600	Emotion-inference	ZM		non-targeted	female	20
1061605	anger	4	1700	Emotion-inference	ZM		non-targeted	female	20
1061605	anger	4	1800	Emotion-inference	ZM		non-targeted	female	20
1061605	anger	4	1900	Emotion-inference	ZM		non-targeted	female	20
1061605	anger	1	100	Emotion-inference	LS	0.980625	non-targeted	female	20
1061605	anger	1	200	Emotion-inference	LS	0.699449	non-targeted	female	20
1061605	anger	1	300	Emotion-inference	LS	0.265635	non-targeted	female	20
1061605	anger	1	400	Emotion-inference	LS	0.0728288	non-targeted	female	20
1061605	anger	1	500	Emotion-inference	LS	-0.184246	non-targeted	female	20
1061605	anger	1	600	Emotion-inference	LS	-0.93137	non-targeted	female	20
1061605	anger	1	700	Emotion-inference	LS	-0.200313	non-targeted	female	20
1061605	anger	1	800	Emotion-inference	LS	-0.899236	non-targeted	female	20
1061605	anger	1	900	Emotion-inference	LS	-1.10008	non-targeted	female	20
1061605	anger	1	1000	Emotion-inference	LS	-0.730531	non-targeted	female	20
1061605	anger	1	1100	Emotion-inference	LS	0.426307	non-targeted	female	20
1061605	anger	1	1200	Emotion-inference	LS	1.39034	non-targeted	female	20
1061605	anger	1	1300	Emotion-inference	LS	0.2094	non-targeted	female	20
1061605	anger	1	1400	Emotion-inference	LS	-0.280649	non-targeted	female	20
1061605	anger	1	1500	Emotion-inference	LS	-0.160145	non-targeted	female	20
1061605	anger	1	1600	Emotion-inference	LS	-0.746598	non-targeted	female	20
1061605	anger	1	1700	Emotion-inference	LS	-0.947438	non-targeted	female	20
1061605	anger	1	1800	Emotion-inference	LS	1.27787	non-targeted	female	20
1061605	anger	1	1900	Emotion-inference	LS	1.75185	non-targeted	female	20
1061605	anger	2	100	Emotion-inference	LS	-0.513624	non-targeted	female	20
1061605	anger	2	200	Emotion-inference	LS	-0.256549	non-targeted	female	20
1061605	anger	2	300	Emotion-inference	LS	0.699449	non-targeted	female	20
1061605	anger	2	400	Emotion-inference	LS	-0.152112	non-targeted	female	20
1061605	anger	2	500	Emotion-inference	LS	-0.425254	non-targeted	female	20
1061605	anger	2	600	Emotion-inference	LS	-0.328851	non-targeted	female	20
1061605	anger	2	700	Emotion-inference	LS	-0.441321	non-targeted	female	20
1061605	anger	2	800	Emotion-inference	LS	-0.0958767	non-targeted	female	20
1061605	anger	2	900	Emotion-inference	LS	1.30197	non-targeted	female	20
1061605	anger	2	1000	Emotion-inference	LS	1.10916	non-targeted	female	20
1061605	anger	2	1100	Emotion-inference	LS	-0.352952	non-targeted	female	20
1061605	anger	2	1200	Emotion-inference	LS	-0.626094	non-targeted	female	20
1061605	anger	2	1300	Emotion-inference	LS	-0.111944	non-targeted	female	20
1061605	anger	2	1400	Emotion-inference	LS	-0.626094	non-targeted	female	20
1061605	anger	2	1500	Emotion-inference	LS	-0.41722	non-targeted	female	20
1061605	anger	2	1600	Emotion-inference	LS	-1.14828	non-targeted	female	20
1061605	anger	2	1700	Emotion-inference	LS	-0.875135	non-targeted	female	20
1061605	anger	2	1800	Emotion-inference	LS	-0.610027	non-targeted	female	20
1061605	anger	2	1900	Emotion-inference	LS	-1.50176	non-targeted	female	20
1061605	anger	3	100	Emotion-inference	LS		non-targeted	female	20
1061605	anger	3	200	Emotion-inference	LS		non-targeted	female	20
1061605	anger	3	300	Emotion-inference	LS		non-targeted	female	20
1061605	anger	3	400	Emotion-inference	LS		non-targeted	female	20
1061605	anger	3	500	Emotion-inference	LS		non-targeted	female	20
1061605	anger	3	600	Emotion-inference	LS	2.37847	non-targeted	female	20
1061605	anger	3	700	Emotion-inference	LS	0.586979	non-targeted	female	20
1061605	anger	3	800	Emotion-inference	LS	1.1895	non-targeted	female	20
1061605	anger	3	900	Emotion-inference	LS	1.2136	non-targeted	female	20
1061605	anger	3	1000	Emotion-inference	LS	0.619113	non-targeted	female	20
1061605	anger	3	1100	Emotion-inference	LS	0.225467	non-targeted	female	20
1061605	anger	3	1200	Emotion-inference	LS	0.731583	non-targeted	female	20
1061605	anger	3	1300	Emotion-inference	LS	1.53494	non-targeted	female	20
1061605	anger	3	1400	Emotion-inference	LS	0.201366	non-targeted	female	20
1061605	anger	3	1500	Emotion-inference	LS	0.273669	non-targeted	female	20
1061605	anger	3	1600	Emotion-inference	LS	-0.70643	non-targeted	female	20
1061605	anger	3	1700	Emotion-inference	LS	-1.03581	non-targeted	female	20
1061605	anger	3	1800	Emotion-inference	LS	0.048728	non-targeted	female	20
1061605	anger	3	1900	Emotion-inference	LS	-0.601993	non-targeted	female	20
1061605	anger	4	100	Emotion-inference	LS	0.683382	non-targeted	female	20
1061605	anger	4	200	Emotion-inference	LS	0.530744	non-targeted	female	20
1061605	anger	4	300	Emotion-inference	LS	1.95269	non-targeted	female	20
1061605	anger	4	400	Emotion-inference	LS	1.17343	non-targeted	female	20
1061605	anger	4	500	Emotion-inference	LS	0.0728288	non-targeted	female	20
1061605	anger	4	600	Emotion-inference	LS	-0.0155407	non-targeted	female	20
1061605	anger	4	700	Emotion-inference	LS	-0.41722	non-targeted	female	20
1061605	anger	4	800	Emotion-inference	LS	-1.29288	non-targeted	female	20
1061605	anger	4	900	Emotion-inference	LS	-0.264582	non-targeted	female	20
1061605	anger	4	1000	Emotion-inference	LS	-0.288683	non-targeted	female	20
1061605	anger	4	1100	Emotion-inference	LS		non-targeted	female	20
1061605	anger	4	1200	Emotion-inference	LS		non-targeted	female	20
1061605	anger	4	1300	Emotion-inference	LS		non-targeted	female	20
1061605	anger	4	1400	Emotion-inference	LS		non-targeted	female	20
1061605	anger	4	1500	Emotion-inference	LS		non-targeted	female	20
1061605	anger	4	1600	Emotion-inference	LS		non-targeted	female	20
1061605	anger	4	1700	Emotion-inference	LS		non-targeted	female	20
1061605	anger	4	1800	Emotion-inference	LS		non-targeted	female	20
1061605	anger	4	1900	Emotion-inference	LS		non-targeted	female	20
1061605	disgust	1	100	Emotion-inference	LF	-0.977761	non-targeted	female	20
1061605	disgust	1	200	Emotion-inference	LF	0.724982	non-targeted	female	20
1061605	disgust	1	300	Emotion-inference	LF	-0.0858483	non-targeted	female	20
1061605	disgust	1	400	Emotion-inference	LF	-0.435785	non-targeted	female	20
1061605	disgust	1	500	Emotion-inference	LF		non-targeted	female	20
1061605	disgust	1	600	Emotion-inference	LF		non-targeted	female	20
1061605	disgust	1	700	Emotion-inference	LF		non-targeted	female	20
1061605	disgust	1	800	Emotion-inference	LF		non-targeted	female	20
1061605	disgust	1	900	Emotion-inference	LF		non-targeted	female	20
1061605	disgust	1	1000	Emotion-inference	LF		non-targeted	female	20
1061605	disgust	1	1100	Emotion-inference	LF		non-targeted	female	20
1061605	disgust	1	1200	Emotion-inference	LF		non-targeted	female	20
1061605	disgust	1	1300	Emotion-inference	LF		non-targeted	female	20
1061605	disgust	1	1400	Emotion-inference	LF		non-targeted	female	20
1061605	disgust	1	1500	Emotion-inference	LF		non-targeted	female	20
1061605	disgust	1	1600	Emotion-inference	LF		non-targeted	female	20
1061605	disgust	1	1700	Emotion-inference	LF		non-targeted	female	20
1061605	disgust	1	1800	Emotion-inference	LF		non-targeted	female	20
1061605	disgust	1	1900	Emotion-inference	LF		non-targeted	female	20
1061605	disgust	2	100	Emotion-inference	LF		non-targeted	female	20
1061605	disgust	2	200	Emotion-inference	LF		non-targeted	female	20
1061605	disgust	2	300	Emotion-inference	LF		non-targeted	female	20
1061605	disgust	2	400	Emotion-inference	LF		non-targeted	female	20
1061605	disgust	2	500	Emotion-inference	LF		non-targeted	female	20
1061605	disgust	2	600	Emotion-inference	LF		non-targeted	female	20
1061605	disgust	2	700	Emotion-inference	LF		non-targeted	female	20
1061605	disgust	2	800	Emotion-inference	LF		non-targeted	female	20
1061605	disgust	2	900	Emotion-inference	LF		non-targeted	female	20
1061605	disgust	2	1000	Emotion-inference	LF		non-targeted	female	20
1061605	disgust	2	1100	Emotion-inference	LF		non-targeted	female	20
1061605	disgust	2	1200	Emotion-inference	LF		non-targeted	female	20
1061605	disgust	2	1300	Emotion-inference	LF		non-targeted	female	20
1061605	disgust	2	1400	Emotion-inference	LF		non-targeted	female	20
1061605	disgust	2	1500	Emotion-inference	LF		non-targeted	female	20
1061605	disgust	2	1600	Emotion-inference	LF		non-targeted	female	20
1061605	disgust	2	1700	Emotion-inference	LF		non-targeted	female	20
1061605	disgust	2	1800	Emotion-inference	LF		non-targeted	female	20
1061605	disgust	2	1900	Emotion-inference	LF	0.311032	non-targeted	female	20
1061605	disgust	3	100	Emotion-inference	LF	-1.06738	non-targeted	female	20
1061605	disgust	3	200	Emotion-inference	LF		non-targeted	female	20
1061605	disgust	3	300	Emotion-inference	LF		non-targeted	female	20
1061605	disgust	3	400	Emotion-inference	LF		non-targeted	female	20
1061605	disgust	3	500	Emotion-inference	LF		non-targeted	female	20
1061605	disgust	3	600	Emotion-inference	LF		non-targeted	female	20
1061605	disgust	3	700	Emotion-inference	LF	-2.42872	non-targeted	female	20
1061605	disgust	3	800	Emotion-inference	LF	-2.74452	non-targeted	female	20
1061605	disgust	3	900	Emotion-inference	LF	-2.03611	non-targeted	female	20
1061605	disgust	3	1000	Emotion-inference	LF	-1.00763	non-targeted	female	20
1061605	disgust	3	1100	Emotion-inference	LF	-0.0474406	non-targeted	female	20
1061605	disgust	3	1200	Emotion-inference	LF	-2.05744	non-targeted	female	20
1061605	disgust	3	1300	Emotion-inference	LF	-1.1826	non-targeted	female	20
1061605	disgust	3	1400	Emotion-inference	LF	-0.679034	non-targeted	female	20
1061605	disgust	3	1500	Emotion-inference	LF	-0.149861	non-targeted	female	20
1061605	disgust	3	1600	Emotion-inference	LF	-0.909481	non-targeted	female	20
1061605	disgust	3	1700	Emotion-inference	LF	-1.72031	non-targeted	female	20
1061605	disgust	3	1800	Emotion-inference	LF	-0.747315	non-targeted	female	20
1061605	disgust	3	1900	Emotion-inference	LF	0.336637	non-targeted	female	20
1061605	disgust	4	100	Emotion-inference	LF	-1.24662	non-targeted	female	20
1061605	disgust	4	200	Emotion-inference	LF	0.0123048	non-targeted	female	20
1061605	disgust	4	300	Emotion-inference	LF	-1.43439	non-targeted	female	20
1061605	disgust	4	400	Emotion-inference	LF	0.375044	non-targeted	female	20
1061605	disgust	4	500	Emotion-inference	LF	-0.87534	non-targeted	female	20
1061605	disgust	4	600	Emotion-inference	LF	1.20294	non-targeted	female	20
1061605	disgust	4	700	Emotion-inference	LF	1.82174	non-targeted	female	20
1061605	disgust	4	800	Emotion-inference	LF	0.336637	non-targeted	female	20
1061605	disgust	4	900	Emotion-inference	LF	-1.71178	non-targeted	female	20
1061605	disgust	4	1000	Emotion-inference	LF	-0.269352	non-targeted	female	20
1061605	disgust	4	1100	Emotion-inference	LF	-0.162664	non-targeted	female	20
1061605	disgust	4	1200	Emotion-inference	LF	1.33097	non-targeted	female	20
1061605	disgust	4	1300	Emotion-inference	LF	0.571351	non-targeted	female	20
1061605	disgust	4	1400	Emotion-inference	LF	-0.260817	non-targeted	female	20
1061605	disgust	4	1500	Emotion-inference	LF	-1.04604	non-targeted	female	20
1061605	disgust	4	1600	Emotion-inference	LF	-0.542474	non-targeted	female	20
1061605	disgust	4	1700	Emotion-inference	LF	-0.0517081	non-targeted	female	20
1061605	disgust	4	1800	Emotion-inference	LF	-1.13566	non-targeted	female	20
1061605	disgust	4	1900	Emotion-inference	LF	-0.137059	non-targeted	female	20
1061605	disgust	1	100	Emotion-inference	ZM	-0.840273	non-targeted	female	20
1061605	disgust	1	200	Emotion-inference	ZM	-0.777125	non-targeted	female	20
1061605	disgust	1	300	Emotion-inference	ZM	-0.916051	non-targeted	female	20
1061605	disgust	1	400	Emotion-inference	ZM	-0.0888127	non-targeted	female	20
1061605	disgust	1	500	Emotion-inference	ZM		non-targeted	female	20
1061605	disgust	1	600	Emotion-inference	ZM		non-targeted	female	20
1061605	disgust	1	700	Emotion-inference	ZM		non-targeted	female	20
1061605	disgust	1	800	Emotion-inference	ZM		non-targeted	female	20
1061605	disgust	1	900	Emotion-inference	ZM		non-targeted	female	20
1061605	disgust	1	1000	Emotion-inference	ZM		non-targeted	female	20
1061605	disgust	1	1100	Emotion-inference	ZM		non-targeted	female	20
1061605	disgust	1	1200	Emotion-inference	ZM		non-targeted	female	20
1061605	disgust	1	1300	Emotion-inference	ZM		non-targeted	female	20
1061605	disgust	1	1400	Emotion-inference	ZM		non-targeted	female	20
1061605	disgust	1	1500	Emotion-inference	ZM		non-targeted	female	20
1061605	disgust	1	1600	Emotion-inference	ZM		non-targeted	female	20
1061605	disgust	1	1700	Emotion-inference	ZM		non-targeted	female	20
1061605	disgust	1	1800	Emotion-inference	ZM		non-targeted	female	20
1061605	disgust	1	1900	Emotion-inference	ZM		non-targeted	female	20
1061605	disgust	2	100	Emotion-inference	ZM		non-targeted	female	20
1061605	disgust	2	200	Emotion-inference	ZM		non-targeted	female	20
1061605	disgust	2	300	Emotion-inference	ZM		non-targeted	female	20
1061605	disgust	2	400	Emotion-inference	ZM		non-targeted	female	20
1061605	disgust	2	500	Emotion-inference	ZM		non-targeted	female	20
1061605	disgust	2	600	Emotion-inference	ZM		non-targeted	female	20
1061605	disgust	2	700	Emotion-inference	ZM		non-targeted	female	20
1061605	disgust	2	800	Emotion-inference	ZM		non-targeted	female	20
1061605	disgust	2	900	Emotion-inference	ZM		non-targeted	female	20
1061605	disgust	2	1000	Emotion-inference	ZM		non-targeted	female	20
1061605	disgust	2	1100	Emotion-inference	ZM		non-targeted	female	20
1061605	disgust	2	1200	Emotion-inference	ZM		non-targeted	female	20
1061605	disgust	2	1300	Emotion-inference	ZM		non-targeted	female	20
1061605	disgust	2	1400	Emotion-inference	ZM		non-targeted	female	20
1061605	disgust	2	1500	Emotion-inference	ZM		non-targeted	female	20
1061605	disgust	2	1600	Emotion-inference	ZM		non-targeted	female	20
1061605	disgust	2	1700	Emotion-inference	ZM		non-targeted	female	20
1061605	disgust	2	1800	Emotion-inference	ZM		non-targeted	female	20
1061605	disgust	2	1900	Emotion-inference	ZM	-0.126701	non-targeted	female	20
1061605	disgust	3	100	Emotion-inference	ZM	-0.960255	non-targeted	female	20
1061605	disgust	3	200	Emotion-inference	ZM		non-targeted	female	20
1061605	disgust	3	300	Emotion-inference	ZM		non-targeted	female	20
1061605	disgust	3	400	Emotion-inference	ZM		non-targeted	female	20
1061605	disgust	3	500	Emotion-inference	ZM		non-targeted	female	20
1061605	disgust	3	600	Emotion-inference	ZM		non-targeted	female	20
1061605	disgust	3	700	Emotion-inference	ZM	-0.865533	non-targeted	female	20
1061605	disgust	3	800	Emotion-inference	ZM	-0.991829	non-targeted	female	20
1061605	disgust	3	900	Emotion-inference	ZM	-0.998143	non-targeted	female	20
1061605	disgust	3	1000	Emotion-inference	ZM	-1.12444	non-targeted	female	20
1061605	disgust	3	1100	Emotion-inference	ZM	-1.3644	non-targeted	female	20
1061605	disgust	3	1200	Emotion-inference	ZM	-1.12444	non-targeted	female	20
1061605	disgust	3	1300	Emotion-inference	ZM	0.0501128	non-targeted	female	20
1061605	disgust	3	1400	Emotion-inference	ZM	0.132205	non-targeted	female	20
1061605	disgust	3	1500	Emotion-inference	ZM	-0.366664	non-targeted	female	20
1061605	disgust	3	1600	Emotion-inference	ZM	-0.48033	non-targeted	female	20
1061605	disgust	3	1700	Emotion-inference	ZM	-1.20653	non-targeted	female	20
1061605	disgust	3	1800	Emotion-inference	ZM	-1.04866	non-targeted	female	20
1061605	disgust	3	1900	Emotion-inference	ZM	-0.78344	non-targeted	female	20
1061605	disgust	4	100	Emotion-inference	ZM	-0.650829	non-targeted	female	20
1061605	disgust	4	200	Emotion-inference	ZM	-0.650829	non-targeted	female	20
1061605	disgust	4	300	Emotion-inference	ZM	-0.612941	non-targeted	female	20
1061605	disgust	4	400	Emotion-inference	ZM	-0.328775	non-targeted	female	20
1061605	disgust	4	500	Emotion-inference	ZM	-0.537163	non-targeted	female	20
1061605	disgust	4	600	Emotion-inference	ZM	-0.0698683	non-targeted	female	20
1061605	disgust	4	700	Emotion-inference	ZM	-0.593996	non-targeted	female	20
1061605	disgust	4	800	Emotion-inference	ZM	-0.631885	non-targeted	female	20
1061605	disgust	4	900	Emotion-inference	ZM	-0.676089	non-targeted	female	20
1061605	disgust	4	1000	Emotion-inference	ZM	-0.16459	non-targeted	female	20
1061605	disgust	4	1100	Emotion-inference	ZM	-0.0446091	non-targeted	female	20
1061605	disgust	4	1200	Emotion-inference	ZM	-0.16459	non-targeted	female	20
1061605	disgust	4	1300	Emotion-inference	ZM	-0.49296	non-targeted	female	20
1061605	disgust	4	1400	Emotion-inference	ZM	-0.151961	non-targeted	female	20
1061605	disgust	4	1500	Emotion-inference	ZM	-0.0446091	non-targeted	female	20
1061605	disgust	4	1600	Emotion-inference	ZM	-0.208794	non-targeted	female	20
1061605	disgust	4	1700	Emotion-inference	ZM	-0.991829	non-targeted	female	20
1061605	disgust	4	1800	Emotion-inference	ZM	-1.00446	non-targeted	female	20
1061605	disgust	4	1900	Emotion-inference	ZM	-0.732922	non-targeted	female	20
1061605	fear	1	100	Emotion-inference	LF		non-targeted	female	20
1061605	fear	1	200	Emotion-inference	LF		non-targeted	female	20
1061605	fear	1	300	Emotion-inference	LF		non-targeted	female	20
1061605	fear	1	400	Emotion-inference	LF	2.32104	non-targeted	female	20
1061605	fear	1	500	Emotion-inference	LF	1.1688	non-targeted	female	20
1061605	fear	1	600	Emotion-inference	LF	1.65957	non-targeted	female	20
1061605	fear	1	700	Emotion-inference	LF	0.0421775	non-targeted	female	20
1061605	fear	1	800	Emotion-inference	LF	0.870077	non-targeted	female	20
1061605	fear	1	900	Emotion-inference	LF	0.353707	non-targeted	female	20
1061605	fear	1	1000	Emotion-inference	LF	-0.145594	non-targeted	female	20
1061605	fear	1	1100	Emotion-inference	LF	-0.111453	non-targeted	female	20
1061605	fear	1	1200	Emotion-inference	LF	-0.218142	non-targeted	female	20
1061605	fear	1	1300	Emotion-inference	LF	1.9583	non-targeted	female	20
1061605	fear	1	1400	Emotion-inference	LF	1.20721	non-targeted	female	20
1061605	fear	1	1500	Emotion-inference	LF	-0.734512	non-targeted	female	20
1061605	fear	1	1600	Emotion-inference	LF	-1.13566	non-targeted	female	20
1061605	fear	1	1700	Emotion-inference	LF		non-targeted	female	20
1061605	fear	1	1800	Emotion-inference	LF		non-targeted	female	20
1061605	fear	1	1900	Emotion-inference	LF		non-targeted	female	20
1061605	fear	2	100	Emotion-inference	LF	0.255554	non-targeted	female	20
1061605	fear	2	200	Emotion-inference	LF	0.234216	non-targeted	female	20
1061605	fear	2	300	Emotion-inference	LF	-1.12286	non-targeted	female	20
1061605	fear	2	400	Emotion-inference	LF	0.170203	non-targeted	female	20
1061605	fear	2	500	Emotion-inference	LF	0.10619	non-targeted	female	20
1061605	fear	2	600	Emotion-inference	LF	-0.32483	non-targeted	female	20
1061605	fear	2	700	Emotion-inference	LF	0.942625	non-targeted	female	20
1061605	fear	2	800	Emotion-inference	LF	0.144598	non-targeted	female	20
1061605	fear	2	900	Emotion-inference	LF	0.340904	non-targeted	female	20
1061605	fear	2	1000	Emotion-inference	LF	-0.46139	non-targeted	female	20
1061605	fear	2	1100	Emotion-inference	LF	-0.956423	non-targeted	female	20
1061605	fear	2	1200	Emotion-inference	LF	-1.33197	non-targeted	female	20
1061605	fear	2	1300	Emotion-inference	LF	-0.0943833	non-targeted	female	20
1061605	fear	2	1400	Emotion-inference	LF	-1.17407	non-targeted	female	20
1061605	fear	2	1500	Emotion-inference	LF	-0.696104	non-targeted	female	20
1061605	fear	2	1600	Emotion-inference	LF	0.191541	non-targeted	female	20
1061605	fear	2	1700	Emotion-inference	LF	-1.69044	non-targeted	female	20
1061605	fear	2	1800	Emotion-inference	LF	-0.482728	non-targeted	female	20
1061605	fear	2	1900	Emotion-inference	LF	-1.58802	non-targeted	female	20
1061605	fear	3	100	Emotion-inference	LF		non-targeted	female	20
1061605	fear	3	200	Emotion-inference	LF		non-targeted	female	20
1061605	fear	3	300	Emotion-inference	LF		non-targeted	female	20
1061605	fear	3	400	Emotion-inference	LF		non-targeted	female	20
1061605	fear	3	500	Emotion-inference	LF		non-targeted	female	20
1061605	fear	3	600	Emotion-inference	LF		non-targeted	female	20
1061605	fear	3	700	Emotion-inference	LF		non-targeted	female	20
1061605	fear	3	800	Emotion-inference	LF		non-targeted	female	20
1061605	fear	3	900	Emotion-inference	LF		non-targeted	female	20
1061605	fear	3	1000	Emotion-inference	LF		non-targeted	female	20
1061605	fear	3	1100	Emotion-inference	LF		non-targeted	female	20
1061605	fear	3	1200	Emotion-inference	LF		non-targeted	female	20
1061605	fear	3	1300	Emotion-inference	LF		non-targeted	female	20
1061605	fear	3	1400	Emotion-inference	LF	0.481733	non-targeted	female	20
1061605	fear	3	1500	Emotion-inference	LF	-0.243747	non-targeted	female	20
1061605	fear	3	1600	Emotion-inference	LF	-0.632092	non-targeted	female	20
1061605	fear	3	1700	Emotion-inference	LF		non-targeted	female	20
1061605	fear	3	1800	Emotion-inference	LF		non-targeted	female	20
1061605	fear	3	1900	Emotion-inference	LF		non-targeted	female	20
1061605	fear	4	100	Emotion-inference	LF		non-targeted	female	20
1061605	fear	4	200	Emotion-inference	LF		non-targeted	female	20
1061605	fear	4	300	Emotion-inference	LF		non-targeted	female	20
1061605	fear	4	400	Emotion-inference	LF		non-targeted	female	20
1061605	fear	4	500	Emotion-inference	LF		non-targeted	female	20
1061605	fear	4	600	Emotion-inference	LF		non-targeted	female	20
1061605	fear	4	700	Emotion-inference	LF		non-targeted	female	20
1061605	fear	4	800	Emotion-inference	LF		non-targeted	female	20
1061605	fear	4	900	Emotion-inference	LF		non-targeted	female	20
1061605	fear	4	1000	Emotion-inference	LF		non-targeted	female	20
1061605	fear	4	1100	Emotion-inference	LF		non-targeted	female	20
1061605	fear	4	1200	Emotion-inference	LF		non-targeted	female	20
1061605	fear	4	1300	Emotion-inference	LF		non-targeted	female	20
1061605	fear	4	1400	Emotion-inference	LF		non-targeted	female	20
1061605	fear	4	1500	Emotion-inference	LF		non-targeted	female	20
1061605	fear	4	1600	Emotion-inference	LF		non-targeted	female	20
1061605	fear	4	1700	Emotion-inference	LF		non-targeted	female	20
1061605	fear	4	1800	Emotion-inference	LF		non-targeted	female	20
1061605	fear	4	1900	Emotion-inference	LF		non-targeted	female	20
1061605	fear	1	100	Emotion-inference	ZM		non-targeted	female	20
1061605	fear	1	200	Emotion-inference	ZM		non-targeted	female	20
1061605	fear	1	300	Emotion-inference	ZM		non-targeted	female	20
1061605	fear	1	400	Emotion-inference	ZM	3.6306	non-targeted	female	20
1061605	fear	1	500	Emotion-inference	ZM	2.85388	non-targeted	female	20
1061605	fear	1	600	Emotion-inference	ZM	2.74653	non-targeted	female	20
1061605	fear	1	700	Emotion-inference	ZM	1.96981	non-targeted	female	20
1061605	fear	1	800	Emotion-inference	ZM	2.63286	non-targeted	female	20
1061605	fear	1	900	Emotion-inference	ZM	1.74248	non-targeted	female	20
1061605	fear	1	1000	Emotion-inference	ZM	1.14889	non-targeted	female	20
1061605	fear	1	1100	Emotion-inference	ZM	1.42674	non-targeted	female	20
1061605	fear	1	1200	Emotion-inference	ZM	0.782629	non-targeted	female	20
1061605	fear	1	1300	Emotion-inference	ZM	0.643704	non-targeted	female	20
1061605	fear	1	1400	Emotion-inference	ZM	1.18046	non-targeted	female	20
1061605	fear	1	1500	Emotion-inference	ZM	0.940499	non-targeted	female	20
1061605	fear	1	1600	Emotion-inference	ZM	0.877351	non-targeted	female	20
1061605	fear	1	1700	Emotion-inference	ZM		non-targeted	female	20
1061605	fear	1	1800	Emotion-inference	ZM		non-targeted	female	20
1061605	fear	1	1900	Emotion-inference	ZM		non-targeted	female	20
1061605	fear	2	100	Emotion-inference	ZM	-0.511904	non-targeted	female	20
1061605	fear	2	200	Emotion-inference	ZM	-0.732922	non-targeted	female	20
1061605	fear	2	300	Emotion-inference	ZM	-0.297201	non-targeted	female	20
1061605	fear	2	400	Emotion-inference	ZM	-0.505589	non-targeted	female	20
1061605	fear	2	500	Emotion-inference	ZM	-0.145646	non-targeted	female	20
1061605	fear	2	600	Emotion-inference	ZM	0.13852	non-targeted	female	20
1061605	fear	2	700	Emotion-inference	ZM	-0.455071	non-targeted	female	20
1061605	fear	2	800	Emotion-inference	ZM	-0.644515	non-targeted	female	20
1061605	fear	2	900	Emotion-inference	ZM	-0.252997	non-targeted	female	20
1061605	fear	2	1000	Emotion-inference	ZM	-0.455071	non-targeted	female	20
1061605	fear	2	1100	Emotion-inference	ZM	-0.221423	non-targeted	female	20
1061605	fear	2	1200	Emotion-inference	ZM	1.77405	non-targeted	female	20
1061605	fear	2	1300	Emotion-inference	ZM	1.452	non-targeted	female	20
1061605	fear	2	1400	Emotion-inference	ZM	0.738426	non-targeted	female	20
1061605	fear	2	1500	Emotion-inference	ZM	-0.461386	non-targeted	female	20
1061605	fear	2	1600	Emotion-inference	ZM	-0.846588	non-targeted	female	20
1061605	fear	2	1700	Emotion-inference	ZM	0.113261	non-targeted	female	20
1061605	fear	2	1800	Emotion-inference	ZM	0.852092	non-targeted	female	20
1061605	fear	2	1900	Emotion-inference	ZM	-0.189849	non-targeted	female	20
1061605	fear	3	100	Emotion-inference	ZM		non-targeted	female	20
1061605	fear	3	200	Emotion-inference	ZM		non-targeted	female	20
1061605	fear	3	300	Emotion-inference	ZM		non-targeted	female	20
1061605	fear	3	400	Emotion-inference	ZM		non-targeted	female	20
1061605	fear	3	500	Emotion-inference	ZM		non-targeted	female	20
1061605	fear	3	600	Emotion-inference	ZM		non-targeted	female	20
1061605	fear	3	700	Emotion-inference	ZM		non-targeted	female	20
1061605	fear	3	800	Emotion-inference	ZM		non-targeted	female	20
1061605	fear	3	900	Emotion-inference	ZM		non-targeted	female	20
1061605	fear	3	1000	Emotion-inference	ZM		non-targeted	female	20
1061605	fear	3	1100	Emotion-inference	ZM		non-targeted	female	20
1061605	fear	3	1200	Emotion-inference	ZM		non-targeted	female	20
1061605	fear	3	1300	Emotion-inference	ZM		non-targeted	female	20
1061605	fear	3	1400	Emotion-inference	ZM	0.45426	non-targeted	female	20
1061605	fear	3	1500	Emotion-inference	ZM	-0.0572387	non-targeted	female	20
1061605	fear	3	1600	Emotion-inference	ZM	0.13852	non-targeted	female	20
1061605	fear	3	1700	Emotion-inference	ZM		non-targeted	female	20
1061605	fear	3	1800	Emotion-inference	ZM		non-targeted	female	20
1061605	fear	3	1900	Emotion-inference	ZM		non-targeted	female	20
1061605	fear	4	100	Emotion-inference	ZM		non-targeted	female	20
1061605	fear	4	200	Emotion-inference	ZM		non-targeted	female	20
1061605	fear	4	300	Emotion-inference	ZM		non-targeted	female	20
1061605	fear	4	400	Emotion-inference	ZM		non-targeted	female	20
1061605	fear	4	500	Emotion-inference	ZM		non-targeted	female	20
1061605	fear	4	600	Emotion-inference	ZM		non-targeted	female	20
1061605	fear	4	700	Emotion-inference	ZM		non-targeted	female	20
1061605	fear	4	800	Emotion-inference	ZM		non-targeted	female	20
1061605	fear	4	900	Emotion-inference	ZM		non-targeted	female	20
1061605	fear	4	1000	Emotion-inference	ZM		non-targeted	female	20
1061605	fear	4	1100	Emotion-inference	ZM		non-targeted	female	20
1061605	fear	4	1200	Emotion-inference	ZM		non-targeted	female	20
1061605	fear	4	1300	Emotion-inference	ZM		non-targeted	female	20
1061605	fear	4	1400	Emotion-inference	ZM		non-targeted	female	20
1061605	fear	4	1500	Emotion-inference	ZM		non-targeted	female	20
1061605	fear	4	1600	Emotion-inference	ZM		non-targeted	female	20
1061605	fear	4	1700	Emotion-inference	ZM		non-targeted	female	20
1061605	fear	4	1800	Emotion-inference	ZM		non-targeted	female	20
1061605	fear	4	1900	Emotion-inference	ZM		non-targeted	female	20
1061605	fear	1	100	Emotion-inference	LS		non-targeted	female	20
1061605	fear	1	200	Emotion-inference	LS		non-targeted	female	20
1061605	fear	1	300	Emotion-inference	LS		non-targeted	female	20
1061605	fear	1	400	Emotion-inference	LS	3.26217	non-targeted	female	20
1061605	fear	1	500	Emotion-inference	LS	2.00089	non-targeted	female	20
1061605	fear	1	600	Emotion-inference	LS	1.59118	non-targeted	female	20
1061605	fear	1	700	Emotion-inference	LS	1.1895	non-targeted	female	20
1061605	fear	1	800	Emotion-inference	LS	0.482542	non-targeted	female	20
1061605	fear	1	900	Emotion-inference	LS	0.402206	non-targeted	female	20
1061605	fear	1	1000	Emotion-inference	LS	0.747651	non-targeted	female	20
1061605	fear	1	1100	Emotion-inference	LS	-0.433288	non-targeted	female	20
1061605	fear	1	1200	Emotion-inference	LS	0.667315	non-targeted	female	20
1061605	fear	1	1300	Emotion-inference	LS	0.00856004	non-targeted	female	20
1061605	fear	1	1400	Emotion-inference	LS	-0.0557087	non-targeted	female	20
1061605	fear	1	1500	Emotion-inference	LS	-0.666262	non-targeted	female	20
1061605	fear	1	1600	Emotion-inference	LS	-0.891202	non-targeted	female	20
1061605	fear	1	1700	Emotion-inference	LS		non-targeted	female	20
1061605	fear	1	1800	Emotion-inference	LS		non-targeted	female	20
1061605	fear	1	1900	Emotion-inference	LS		non-targeted	female	20
1061605	fear	2	100	Emotion-inference	LS	-1.06794	non-targeted	female	20
1061605	fear	2	200	Emotion-inference	LS	-0.473456	non-targeted	female	20
1061605	fear	2	300	Emotion-inference	LS	0.595012	non-targeted	female	20
1061605	fear	2	400	Emotion-inference	LS	0.362038	non-targeted	female	20
1061605	fear	2	500	Emotion-inference	LS	0.0406944	non-targeted	female	20
1061605	fear	2	600	Emotion-inference	LS	0.715516	non-targeted	female	20
1061605	fear	2	700	Emotion-inference	LS	1.51084	non-targeted	female	20
1061605	fear	2	800	Emotion-inference	LS	0.63518	non-targeted	female	20
1061605	fear	2	900	Emotion-inference	LS	-0.144078	non-targeted	female	20
1061605	fear	2	1000	Emotion-inference	LS	-0.0396415	non-targeted	female	20
1061605	fear	2	1100	Emotion-inference	LS	0.112997	non-targeted	female	20
1061605	fear	2	1200	Emotion-inference	LS	-0.10391	non-targeted	female	20
1061605	fear	2	1300	Emotion-inference	LS	-1.00367	non-targeted	female	20
1061605	fear	2	1400	Emotion-inference	LS	1.1654	non-targeted	female	20
1061605	fear	2	1500	Emotion-inference	LS	1.77595	non-targeted	female	20
1061605	fear	2	1600	Emotion-inference	LS	0.763718	non-targeted	female	20
1061605	fear	2	1700	Emotion-inference	LS	-0.0316079	non-targeted	female	20
1061605	fear	2	1800	Emotion-inference	LS	-1.27681	non-targeted	female	20
1061605	fear	2	1900	Emotion-inference	LS	-1.12418	non-targeted	female	20
1061605	fear	3	100	Emotion-inference	LS		non-targeted	female	20
1061605	fear	3	200	Emotion-inference	LS		non-targeted	female	20
1061605	fear	3	300	Emotion-inference	LS		non-targeted	female	20
1061605	fear	3	400	Emotion-inference	LS		non-targeted	female	20
1061605	fear	3	500	Emotion-inference	LS		non-targeted	female	20
1061605	fear	3	600	Emotion-inference	LS		non-targeted	female	20
1061605	fear	3	700	Emotion-inference	LS		non-targeted	female	20
1061605	fear	3	800	Emotion-inference	LS		non-targeted	female	20
1061605	fear	3	900	Emotion-inference	LS		non-targeted	female	20
1061605	fear	3	1000	Emotion-inference	LS		non-targeted	female	20
1061605	fear	3	1100	Emotion-inference	LS		non-targeted	female	20
1061605	fear	3	1200	Emotion-inference	LS		non-targeted	female	20
1061605	fear	3	1300	Emotion-inference	LS		non-targeted	female	20
1061605	fear	3	1400	Emotion-inference	LS	2.4106	non-targeted	female	20
1061605	fear	3	1500	Emotion-inference	LS	3.32643	non-targeted	female	20
1061605	fear	3	1600	Emotion-inference	LS	3.23003	non-targeted	female	20
1061605	fear	3	1700	Emotion-inference	LS		non-targeted	female	20
1061605	fear	3	1800	Emotion-inference	LS		non-targeted	female	20
1061605	fear	3	1900	Emotion-inference	LS		non-targeted	female	20
1061605	fear	4	100	Emotion-inference	LS		non-targeted	female	20
1061605	fear	4	200	Emotion-inference	LS		non-targeted	female	20
1061605	fear	4	300	Emotion-inference	LS		non-targeted	female	20
1061605	fear	4	400	Emotion-inference	LS		non-targeted	female	20
1061605	fear	4	500	Emotion-inference	LS		non-targeted	female	20
1061605	fear	4	600	Emotion-inference	LS		non-targeted	female	20
1061605	fear	4	700	Emotion-inference	LS		non-targeted	female	20
1061605	fear	4	800	Emotion-inference	LS		non-targeted	female	20
1061605	fear	4	900	Emotion-inference	LS		non-targeted	female	20
1061605	fear	4	1000	Emotion-inference	LS		non-targeted	female	20
1061605	fear	4	1100	Emotion-inference	LS		non-targeted	female	20
1061605	fear	4	1200	Emotion-inference	LS		non-targeted	female	20
1061605	fear	4	1300	Emotion-inference	LS		non-targeted	female	20
1061605	fear	4	1400	Emotion-inference	LS		non-targeted	female	20
1061605	fear	4	1500	Emotion-inference	LS		non-targeted	female	20
1061605	fear	4	1600	Emotion-inference	LS		non-targeted	female	20
1061605	fear	4	1700	Emotion-inference	LS		non-targeted	female	20
1061605	fear	4	1800	Emotion-inference	LS		non-targeted	female	20
1061605	fear	4	1900	Emotion-inference	LS		non-targeted	female	20
1061605	happiness	1	100	Emotion-inference	CS	1.29678	non-targeted	female	20
1061605	happiness	1	200	Emotion-inference	CS	-0.40032	non-targeted	female	20
1061605	happiness	1	300	Emotion-inference	CS	-0.0932793	non-targeted	female	20
1061605	happiness	1	400	Emotion-inference	CS	-0.42265	non-targeted	female	20
1061605	happiness	1	500	Emotion-inference	CS	0.677114	non-targeted	female	20
1061605	happiness	1	600	Emotion-inference	CS	0.51522	non-targeted	female	20
1061605	happiness	1	700	Emotion-inference	CS	-0.305417	non-targeted	female	20
1061605	happiness	1	800	Emotion-inference	CS	2.16766	non-targeted	female	20
1061605	happiness	1	900	Emotion-inference	CS	-0.305417	non-targeted	female	20
1061605	happiness	1	1000	Emotion-inference	CS	0.185849	non-targeted	female	20
1061605	happiness	1	1100	Emotion-inference	CS	-0.484059	non-targeted	female	20
1061605	happiness	1	1200	Emotion-inference	CS	0.911582	non-targeted	female	20
1061605	happiness	1	1300	Emotion-inference	CS	0.280752	non-targeted	female	20
1061605	happiness	1	1400	Emotion-inference	CS	0.0407022	non-targeted	female	20
1061605	happiness	1	1500	Emotion-inference	CS	-0.902751	non-targeted	female	20
1061605	happiness	1	1600	Emotion-inference	CS	0.487307	non-targeted	female	20
1061605	happiness	1	1700	Emotion-inference	CS	-0.310999	non-targeted	female	20
1061605	happiness	1	1800	Emotion-inference	CS	0.113276	non-targeted	female	20
1061605	happiness	1	1900	Emotion-inference	CS	-0.271921	non-targeted	female	20
1061605	happiness	2	100	Emotion-inference	CS	-0.461728	non-targeted	female	20
1061605	happiness	2	200	Emotion-inference	CS		non-targeted	female	20
1061605	happiness	2	300	Emotion-inference	CS		non-targeted	female	20
1061605	happiness	2	400	Emotion-inference	CS		non-targeted	female	20
1061605	happiness	2	500	Emotion-inference	CS		non-targeted	female	20
1061605	happiness	2	600	Emotion-inference	CS		non-targeted	female	20
1061605	happiness	2	700	Emotion-inference	CS		non-targeted	female	20
1061605	happiness	2	800	Emotion-inference	CS		non-targeted	female	20
1061605	happiness	2	900	Emotion-inference	CS		non-targeted	female	20
1061605	happiness	2	1000	Emotion-inference	CS	0.71061	non-targeted	female	20
1061605	happiness	2	1100	Emotion-inference	CS	0.219344	non-targeted	female	20
1061605	happiness	2	1200	Emotion-inference	CS	0.00162428	non-targeted	female	20
1061605	happiness	2	1300	Emotion-inference	CS	0.799931	non-targeted	female	20
1061605	happiness	2	1400	Emotion-inference	CS	-0.020706	non-targeted	female	20
1061605	happiness	2	1500	Emotion-inference	CS	-0.846925	non-targeted	female	20
1061605	happiness	2	1600	Emotion-inference	CS		non-targeted	female	20
1061605	happiness	2	1700	Emotion-inference	CS		non-targeted	female	20
1061605	happiness	2	1800	Emotion-inference	CS		non-targeted	female	20
1061605	happiness	2	1900	Emotion-inference	CS		non-targeted	female	20
1061605	happiness	3	100	Emotion-inference	CS	-0.244008	non-targeted	female	20
1061605	happiness	3	200	Emotion-inference	CS	-0.165853	non-targeted	female	20
1061605	happiness	3	300	Emotion-inference	CS	0.498472	non-targeted	female	20
1061605	happiness	3	400	Emotion-inference	CS	0.805513	non-targeted	female	20
1061605	happiness	3	500	Emotion-inference	CS	0.0351197	non-targeted	female	20
1061605	happiness	3	600	Emotion-inference	CS	-1.37169	non-targeted	female	20
1061605	happiness	3	700	Emotion-inference	CS	-1.24329	non-targeted	female	20
1061605	happiness	3	800	Emotion-inference	CS		non-targeted	female	20
1061605	happiness	3	900	Emotion-inference	CS		non-targeted	female	20
1061605	happiness	3	1000	Emotion-inference	CS		non-targeted	female	20
1061605	happiness	3	1100	Emotion-inference	CS		non-targeted	female	20
1061605	happiness	3	1200	Emotion-inference	CS		non-targeted	female	20
1061605	happiness	3	1300	Emotion-inference	CS		non-targeted	female	20
1061605	happiness	3	1400	Emotion-inference	CS		non-targeted	female	20
1061605	happiness	3	1500	Emotion-inference	CS		non-targeted	female	20
1061605	happiness	3	1600	Emotion-inference	CS	-0.461728	non-targeted	female	20
1061605	happiness	3	1700	Emotion-inference	CS	-1.50009	non-targeted	female	20
1061605	happiness	3	1800	Emotion-inference	CS	-0.863673	non-targeted	female	20
1061605	happiness	3	1900	Emotion-inference	CS	-0.590127	non-targeted	female	20
1061605	happiness	4	100	Emotion-inference	CS	-1.11489	non-targeted	female	20
1061605	happiness	4	200	Emotion-inference	CS	-0.126775	non-targeted	female	20
1061605	happiness	4	300	Emotion-inference	CS	0.31983	non-targeted	female	20
1061605	happiness	4	400	Emotion-inference	CS	1.29678	non-targeted	female	20
1061605	happiness	4	500	Emotion-inference	CS	1.46984	non-targeted	female	20
1061605	happiness	4	600	Emotion-inference	CS	0.10211	non-targeted	female	20
1061605	happiness	4	700	Emotion-inference	CS	-0.0486188	non-targeted	female	20
1061605	happiness	4	800	Emotion-inference	CS	-1.41635	non-targeted	female	20
1061605	happiness	4	900	Emotion-inference	CS	-0.824595	non-targeted	female	20
1061605	happiness	4	1000	Emotion-inference	CS	-0.389155	non-targeted	female	20
1061605	happiness	4	1100	Emotion-inference	CS	-1.29911	non-targeted	female	20
1061605	happiness	4	1200	Emotion-inference	CS	-1.39402	non-targeted	female	20
1061605	happiness	4	1300	Emotion-inference	CS	-1.28795	non-targeted	female	20
1061605	happiness	4	1400	Emotion-inference	CS	1.14047	non-targeted	female	20
1061605	happiness	4	1500	Emotion-inference	CS	0.431482	non-targeted	female	20
1061605	happiness	4	1600	Emotion-inference	CS	-0.467311	non-targeted	female	20
1061605	happiness	4	1700	Emotion-inference	CS	0.180266	non-targeted	female	20
1061605	happiness	4	1800	Emotion-inference	CS	0.922747	non-targeted	female	20
1061605	happiness	4	1900	Emotion-inference	CS	0.783183	non-targeted	female	20
1061605	happiness	1	100	Emotion-inference	LF	-0.905213	non-targeted	female	20
1061605	happiness	1	200	Emotion-inference	LF	0.0635151	non-targeted	female	20
1061605	happiness	1	300	Emotion-inference	LF	0.558548	non-targeted	female	20
1061605	happiness	1	400	Emotion-inference	LF	0.251286	non-targeted	female	20
1061605	happiness	1	500	Emotion-inference	LF	0.528675	non-targeted	female	20
1061605	happiness	1	600	Emotion-inference	LF	1.4974	non-targeted	female	20
1061605	happiness	1	700	Emotion-inference	LF	0.00803727	non-targeted	female	20
1061605	happiness	1	800	Emotion-inference	LF	-0.82413	non-targeted	female	20
1061605	happiness	1	900	Emotion-inference	LF	0.908485	non-targeted	female	20
1061605	happiness	1	1000	Emotion-inference	LF	2.07352	non-targeted	female	20
1061605	happiness	1	1100	Emotion-inference	LF	3.67811	non-targeted	female	20
1061605	happiness	1	1200	Emotion-inference	LF	1.13893	non-targeted	female	20
1061605	happiness	1	1300	Emotion-inference	LF	0.302497	non-targeted	female	20
1061605	happiness	1	1400	Emotion-inference	LF	0.648166	non-targeted	female	20
1061605	happiness	1	1500	Emotion-inference	LF	-0.478461	non-targeted	female	20
1061605	happiness	1	1600	Emotion-inference	LF	-0.811328	non-targeted	female	20
1061605	happiness	1	1700	Emotion-inference	LF	0.626828	non-targeted	female	20
1061605	happiness	1	1800	Emotion-inference	LF	0.0635151	non-targeted	female	20
1061605	happiness	1	1900	Emotion-inference	LF	0.140331	non-targeted	female	20
1061605	happiness	2	100	Emotion-inference	LF	0.690841	non-targeted	female	20
1061605	happiness	2	200	Emotion-inference	LF		non-targeted	female	20
1061605	happiness	2	300	Emotion-inference	LF		non-targeted	female	20
1061605	happiness	2	400	Emotion-inference	LF		non-targeted	female	20
1061605	happiness	2	500	Emotion-inference	LF		non-targeted	female	20
1061605	happiness	2	600	Emotion-inference	LF		non-targeted	female	20
1061605	happiness	2	700	Emotion-inference	LF		non-targeted	female	20
1061605	happiness	2	800	Emotion-inference	LF		non-targeted	female	20
1061605	happiness	2	900	Emotion-inference	LF		non-targeted	female	20
1061605	happiness	2	1000	Emotion-inference	LF	-0.0645107	non-targeted	female	20
1061605	happiness	2	1100	Emotion-inference	LF	0.963963	non-targeted	female	20
1061605	happiness	2	1200	Emotion-inference	LF	0.311032	non-targeted	female	20
1061605	happiness	2	1300	Emotion-inference	LF	1.44193	non-targeted	female	20
1061605	happiness	2	1400	Emotion-inference	LF	0.481733	non-targeted	female	20
1061605	happiness	2	1500	Emotion-inference	LF	1.37365	non-targeted	female	20
1061605	happiness	2	1600	Emotion-inference	LF		non-targeted	female	20
1061605	happiness	2	1700	Emotion-inference	LF		non-targeted	female	20
1061605	happiness	2	1800	Emotion-inference	LF		non-targeted	female	20
1061605	happiness	2	1900	Emotion-inference	LF		non-targeted	female	20
1061605	happiness	3	100	Emotion-inference	LF	0.86581	non-targeted	female	20
1061605	happiness	3	200	Emotion-inference	LF	-0.700372	non-targeted	female	20
1061605	happiness	3	300	Emotion-inference	LF	0.660969	non-targeted	female	20
1061605	happiness	3	400	Emotion-inference	LF	-0.935086	non-targeted	female	20
1061605	happiness	3	500	Emotion-inference	LF	-0.440053	non-targeted	female	20
1061605	happiness	3	600	Emotion-inference	LF	0.652434	non-targeted	female	20
1061605	happiness	3	700	Emotion-inference	LF	1.37791	non-targeted	female	20
1061605	happiness	3	800	Emotion-inference	LF		non-targeted	female	20
1061605	happiness	3	900	Emotion-inference	LF		non-targeted	female	20
1061605	happiness	3	1000	Emotion-inference	LF		non-targeted	female	20
1061605	happiness	3	1100	Emotion-inference	LF		non-targeted	female	20
1061605	happiness	3	1200	Emotion-inference	LF		non-targeted	female	20
1061605	happiness	3	1300	Emotion-inference	LF		non-targeted	female	20
1061605	happiness	3	1400	Emotion-inference	LF		non-targeted	female	20
1061605	happiness	3	1500	Emotion-inference	LF		non-targeted	female	20
1061605	happiness	3	1600	Emotion-inference	LF	2.21862	non-targeted	female	20
1061605	happiness	3	1700	Emotion-inference	LF	2.24849	non-targeted	female	20
1061605	happiness	3	1800	Emotion-inference	LF	-0.41018	non-targeted	female	20
1061605	happiness	3	1900	Emotion-inference	LF	0.443325	non-targeted	female	20
1061605	happiness	4	100	Emotion-inference	LF	-1.42585	non-targeted	female	20
1061605	happiness	4	200	Emotion-inference	LF	-1.05031	non-targeted	female	20
1061605	happiness	4	300	Emotion-inference	LF	-0.734512	non-targeted	female	20
1061605	happiness	4	400	Emotion-inference	LF	-0.162664	non-targeted	female	20
1061605	happiness	4	500	Emotion-inference	LF	-0.866805	non-targeted	female	20
1061605	happiness	4	600	Emotion-inference	LF	0.409185	non-targeted	female	20
1061605	happiness	4	700	Emotion-inference	LF	1.20721	non-targeted	female	20
1061605	happiness	4	800	Emotion-inference	LF	0.532943	non-targeted	female	20
1061605	happiness	4	900	Emotion-inference	LF	0.165936	non-targeted	female	20
1061605	happiness	4	1000	Emotion-inference	LF	0.776192	non-targeted	female	20
1061605	happiness	4	1100	Emotion-inference	LF	-0.0815808	non-targeted	female	20
1061605	happiness	4	1200	Emotion-inference	LF	1.42059	non-targeted	female	20
1061605	happiness	4	1300	Emotion-inference	LF	1.20721	non-targeted	female	20
1061605	happiness	4	1400	Emotion-inference	LF	1.80467	non-targeted	female	20
1061605	happiness	4	1500	Emotion-inference	LF	2.29543	non-targeted	female	20
1061605	happiness	4	1600	Emotion-inference	LF	0.336637	non-targeted	female	20
1061605	happiness	4	1700	Emotion-inference	LF	1.79613	non-targeted	female	20
1061605	happiness	4	1800	Emotion-inference	LF	0.678039	non-targeted	female	20
1061605	happiness	4	1900	Emotion-inference	LF	-0.141326	non-targeted	female	20
1061605	happiness	1	100	Emotion-inference	LS	-1.41339	non-targeted	female	20
1061605	happiness	1	200	Emotion-inference	LS	-0.119978	non-targeted	female	20
1061605	happiness	1	300	Emotion-inference	LS	-0.176213	non-targeted	female	20
1061605	happiness	1	400	Emotion-inference	LS	-0.971538	non-targeted	female	20
1061605	happiness	1	500	Emotion-inference	LS	-0.875135	non-targeted	female	20
1061605	happiness	1	600	Emotion-inference	LS	-0.955471	non-targeted	female	20
1061605	happiness	1	700	Emotion-inference	LS	0.514676	non-targeted	female	20
1061605	happiness	1	800	Emotion-inference	LS	1.30197	non-targeted	female	20
1061605	happiness	1	900	Emotion-inference	LS	-0.296716	non-targeted	female	20
1061605	happiness	1	1000	Emotion-inference	LS	-0.593959	non-targeted	female	20
1061605	happiness	1	1100	Emotion-inference	LS	0.92439	non-targeted	female	20
1061605	happiness	1	1200	Emotion-inference	LS	0.860121	non-targeted	female	20
1061605	happiness	1	1300	Emotion-inference	LS	0.426307	non-targeted	female	20
1061605	happiness	1	1400	Emotion-inference	LS	-0.513624	non-targeted	female	20
1061605	happiness	1	1500	Emotion-inference	LS	-0.449355	non-targeted	female	20
1061605	happiness	1	1600	Emotion-inference	LS	0.12103	non-targeted	female	20
1061605	happiness	1	1700	Emotion-inference	LS	-0.0878431	non-targeted	female	20
1061605	happiness	1	1800	Emotion-inference	LS	0.0969296	non-targeted	female	20
1061605	happiness	1	1900	Emotion-inference	LS	-0.336884	non-targeted	female	20
1061605	happiness	2	100	Emotion-inference	LS	0.932423	non-targeted	female	20
1061605	happiness	2	200	Emotion-inference	LS		non-targeted	female	20
1061605	happiness	2	300	Emotion-inference	LS		non-targeted	female	20
1061605	happiness	2	400	Emotion-inference	LS		non-targeted	female	20
1061605	happiness	2	500	Emotion-inference	LS		non-targeted	female	20
1061605	happiness	2	600	Emotion-inference	LS		non-targeted	female	20
1061605	happiness	2	700	Emotion-inference	LS		non-targeted	female	20
1061605	happiness	2	800	Emotion-inference	LS		non-targeted	female	20
1061605	happiness	2	900	Emotion-inference	LS		non-targeted	female	20
1061605	happiness	2	1000	Emotion-inference	LS	2.00089	non-targeted	female	20
1061605	happiness	2	1100	Emotion-inference	LS	1.3823	non-targeted	female	20
1061605	happiness	2	1200	Emotion-inference	LS	0.92439	non-targeted	female	20
1061605	happiness	2	1300	Emotion-inference	LS	0.739617	non-targeted	female	20
1061605	happiness	2	1400	Emotion-inference	LS	-0.369019	non-targeted	female	20
1061605	happiness	2	1500	Emotion-inference	LS	-0.0316079	non-targeted	female	20
1061605	happiness	2	1600	Emotion-inference	LS		non-targeted	female	20
1061605	happiness	2	1700	Emotion-inference	LS		non-targeted	female	20
1061605	happiness	2	1800	Emotion-inference	LS		non-targeted	female	20
1061605	happiness	2	1900	Emotion-inference	LS		non-targeted	female	20
1061605	happiness	3	100	Emotion-inference	LS	-0.634127	non-targeted	female	20
1061605	happiness	3	200	Emotion-inference	LS	-0.90727	non-targeted	female	20
1061605	happiness	3	300	Emotion-inference	LS	-0.409187	non-targeted	female	20
1061605	happiness	3	400	Emotion-inference	LS	-0.224414	non-targeted	female	20
1061605	happiness	3	500	Emotion-inference	LS	-0.30475	non-targeted	female	20
1061605	happiness	3	600	Emotion-inference	LS	-0.41722	non-targeted	female	20
1061605	happiness	3	700	Emotion-inference	LS	0.0326608	non-targeted	female	20
1061605	happiness	3	800	Emotion-inference	LS		non-targeted	female	20
1061605	happiness	3	900	Emotion-inference	LS		non-targeted	female	20
1061605	happiness	3	1000	Emotion-inference	LS		non-targeted	female	20
1061605	happiness	3	1100	Emotion-inference	LS		non-targeted	female	20
1061605	happiness	3	1200	Emotion-inference	LS		non-targeted	female	20
1061605	happiness	3	1300	Emotion-inference	LS		non-targeted	female	20
1061605	happiness	3	1400	Emotion-inference	LS		non-targeted	female	20
1061605	happiness	3	1500	Emotion-inference	LS		non-targeted	female	20
1061605	happiness	3	1600	Emotion-inference	LS	0.996692	non-targeted	female	20
1061605	happiness	3	1700	Emotion-inference	LS	-0.883169	non-targeted	female	20
1061605	happiness	3	1800	Emotion-inference	LS	-1.18041	non-targeted	female	20
1061605	happiness	3	1900	Emotion-inference	LS	-0.601993	non-targeted	female	20
1061605	happiness	4	100	Emotion-inference	LS	1.50281	non-targeted	female	20
1061605	happiness	4	200	Emotion-inference	LS	0.63518	non-targeted	female	20
1061605	happiness	4	300	Emotion-inference	LS	-0.352952	non-targeted	female	20
1061605	happiness	4	400	Emotion-inference	LS	0.795852	non-targeted	female	20
1061605	happiness	4	500	Emotion-inference	LS	1.40641	non-targeted	female	20
1061605	happiness	4	600	Emotion-inference	LS	1.96876	non-targeted	female	20
1061605	happiness	4	700	Emotion-inference	LS	2.79622	non-targeted	female	20
1061605	happiness	4	800	Emotion-inference	LS	2.64358	non-targeted	female	20
1061605	happiness	4	900	Emotion-inference	LS	0.803886	non-targeted	female	20
1061605	happiness	4	1000	Emotion-inference	LS	0.418273	non-targeted	female	20
1061605	happiness	4	1100	Emotion-inference	LS	1.1172	non-targeted	female	20
1061605	happiness	4	1200	Emotion-inference	LS	0.996692	non-targeted	female	20
1061605	happiness	4	1300	Emotion-inference	LS	1.61528	non-targeted	female	20
1061605	happiness	4	1400	Emotion-inference	LS	1.73578	non-targeted	female	20
1061605	happiness	4	1500	Emotion-inference	LS	1.15736	non-targeted	female	20
1061605	happiness	4	1600	Emotion-inference	LS	1.36624	non-targeted	female	20
1061605	happiness	4	1700	Emotion-inference	LS	-0.30475	non-targeted	female	20
1061605	happiness	4	1800	Emotion-inference	LS	1.90449	non-targeted	female	20
1061605	happiness	4	1900	Emotion-inference	LS	2.67571	non-targeted	female	20
1061605	sadness	1	100	Emotion-inference	LF	0.268356	non-targeted	female	20
1061605	sadness	1	200	Emotion-inference	LF	0.298229	non-targeted	female	20
1061605	sadness	1	300	Emotion-inference	LF	-0.900946	non-targeted	female	20
1061605	sadness	1	400	Emotion-inference	LF	-0.512601	non-targeted	female	20
1061605	sadness	1	500	Emotion-inference	LF	-0.043173	non-targeted	female	20
1061605	sadness	1	600	Emotion-inference	LF	0.187273	non-targeted	female	20
1061605	sadness	1	700	Emotion-inference	LF	0.221414	non-targeted	female	20
1061605	sadness	1	800	Emotion-inference	LF	-0.973494	non-targeted	female	20
1061605	sadness	1	900	Emotion-inference	LF	-1.89955	non-targeted	female	20
1061605	sadness	1	1000	Emotion-inference	LF	-0.546741	non-targeted	female	20
1061605	sadness	1	1100	Emotion-inference	LF	-0.486996	non-targeted	female	20
1061605	sadness	1	1200	Emotion-inference	LF	-0.576614	non-targeted	female	20
1061605	sadness	1	1300	Emotion-inference	LF	-2.10866	non-targeted	female	20
1061605	sadness	1	1400	Emotion-inference	LF	-0.743047	non-targeted	female	20
1061605	sadness	1	1500	Emotion-inference	LF	-0.41018	non-targeted	female	20
1061605	sadness	1	1600	Emotion-inference	LF	-0.354702	non-targeted	female	20
1061605	sadness	1	1700	Emotion-inference	LF	-0.465658	non-targeted	female	20
1061605	sadness	1	1800	Emotion-inference	LF	-0.871073	non-targeted	female	20
1061605	sadness	1	1900	Emotion-inference	LF	-0.854003	non-targeted	female	20
1061605	sadness	2	100	Emotion-inference	LF		non-targeted	female	20
1061605	sadness	2	200	Emotion-inference	LF		non-targeted	female	20
1061605	sadness	2	300	Emotion-inference	LF		non-targeted	female	20
1061605	sadness	2	400	Emotion-inference	LF	3.75919	non-targeted	female	20
1061605	sadness	2	500	Emotion-inference	LF	2.18874	non-targeted	female	20
1061605	sadness	2	600	Emotion-inference	LF	1.62543	non-targeted	female	20
1061605	sadness	2	700	Emotion-inference	LF	3.28123	non-targeted	female	20
1061605	sadness	2	800	Emotion-inference	LF	1.41205	non-targeted	female	20
1061605	sadness	2	900	Emotion-inference	LF	1.56995	non-targeted	female	20
1061605	sadness	2	1000	Emotion-inference	LF	3.38365	non-targeted	female	20
1061605	sadness	2	1100	Emotion-inference	LF	3.84881	non-targeted	female	20
1061605	sadness	2	1200	Emotion-inference	LF	2.66244	non-targeted	female	20
1061605	sadness	2	1300	Emotion-inference	LF	1.13893	non-targeted	female	20
1061605	sadness	2	1400	Emotion-inference	LF	0.0805852	non-targeted	female	20
1061605	sadness	2	1500	Emotion-inference	LF	1.29683	non-targeted	female	20
1061605	sadness	2	1600	Emotion-inference	LF	0.409185	non-targeted	female	20
1061605	sadness	2	1700	Emotion-inference	LF	0.955428	non-targeted	female	20
1061605	sadness	2	1800	Emotion-inference	LF	1.07492	non-targeted	female	20
1061605	sadness	2	1900	Emotion-inference	LF	1.07492	non-targeted	female	20
1061605	sadness	3	100	Emotion-inference	LF	-0.82413	non-targeted	female	20
1061605	sadness	3	200	Emotion-inference	LF	-0.213874	non-targeted	female	20
1061605	sadness	3	300	Emotion-inference	LF	0.0677826	non-targeted	female	20
1061605	sadness	3	400	Emotion-inference	LF	-0.162664	non-targeted	female	20
1061605	sadness	3	500	Emotion-inference	LF	-0.42725	non-targeted	female	20
1061605	sadness	3	600	Emotion-inference	LF	-1.30209	non-targeted	female	20
1061605	sadness	3	700	Emotion-inference	LF	-1.94649	non-targeted	female	20
1061605	sadness	3	800	Emotion-inference	LF	-2.13426	non-targeted	female	20
1061605	sadness	3	900	Emotion-inference	LF	-0.760117	non-targeted	female	20
1061605	sadness	3	1000	Emotion-inference	LF	-0.661964	non-targeted	female	20
1061605	sadness	3	1100	Emotion-inference	LF	-0.956423	non-targeted	female	20
1061605	sadness	3	1200	Emotion-inference	LF	0.217146	non-targeted	female	20
1061605	sadness	3	1300	Emotion-inference	LF	-0.363237	non-targeted	female	20
1061605	sadness	3	1400	Emotion-inference	LF	-0.440053	non-targeted	female	20
1061605	sadness	3	1500	Emotion-inference	LF	-1.17407	non-targeted	female	20
1061605	sadness	3	1600	Emotion-inference	LF	-0.700372	non-targeted	female	20
1061605	sadness	3	1700	Emotion-inference	LF	0.827402	non-targeted	female	20
1061605	sadness	3	1800	Emotion-inference	LF	1.41205	non-targeted	female	20
1061605	sadness	3	1900	Emotion-inference	LF	0.908485	non-targeted	female	20
1061605	sadness	4	100	Emotion-inference	LF		non-targeted	female	20
1061605	sadness	4	200	Emotion-inference	LF	0.891415	non-targeted	female	20
1061605	sadness	4	300	Emotion-inference	LF	-1.26369	non-targeted	female	20
1061605	sadness	4	400	Emotion-inference	LF	-0.606486	non-targeted	female	20
1061605	sadness	4	500	Emotion-inference	LF	-0.111453	non-targeted	female	20
1061605	sadness	4	600	Emotion-inference	LF	0.315299	non-targeted	female	20
1061605	sadness	4	700	Emotion-inference	LF	-0.35897	non-targeted	female	20
1061605	sadness	4	800	Emotion-inference	LF	-0.196804	non-targeted	female	20
1061605	sadness	4	900	Emotion-inference	LF	-1.20394	non-targeted	female	20
1061605	sadness	4	1000	Emotion-inference	LF	-0.777187	non-targeted	female	20
1061605	sadness	4	1100	Emotion-inference	LF	-0.640627	non-targeted	female	20
1061605	sadness	4	1200	Emotion-inference	LF	-0.0901158	non-targeted	female	20
1061605	sadness	4	1300	Emotion-inference	LF		non-targeted	female	20
1061605	sadness	4	1400	Emotion-inference	LF		non-targeted	female	20
1061605	sadness	4	1500	Emotion-inference	LF		non-targeted	female	20
1061605	sadness	4	1600	Emotion-inference	LF		non-targeted	female	20
1061605	sadness	4	1700	Emotion-inference	LF		non-targeted	female	20
1061605	sadness	4	1800	Emotion-inference	LF		non-targeted	female	20
1061605	sadness	4	1900	Emotion-inference	LF		non-targeted	female	20
1061605	sadness	1	100	Emotion-inference	ZM	0.353223	non-targeted	female	20
1061605	sadness	1	200	Emotion-inference	ZM	-0.385608	non-targeted	female	20
1061605	sadness	1	300	Emotion-inference	ZM	-0.505589	non-targeted	female	20
1061605	sadness	1	400	Emotion-inference	ZM	-0.581367	non-targeted	female	20
1061605	sadness	1	500	Emotion-inference	ZM	-0.0888127	non-targeted	female	20
1061605	sadness	1	600	Emotion-inference	ZM	-0.0067203	non-targeted	female	20
1061605	sadness	1	700	Emotion-inference	ZM	0.694222	non-targeted	female	20
1061605	sadness	1	800	Emotion-inference	ZM	1.76774	non-targeted	female	20
1061605	sadness	1	900	Emotion-inference	ZM	0.144835	non-targeted	female	20
1061605	sadness	1	1000	Emotion-inference	ZM	-0.549793	non-targeted	female	20
1061605	sadness	1	1100	Emotion-inference	ZM	-0.366664	non-targeted	female	20
1061605	sadness	1	1200	Emotion-inference	ZM	-0.17722	non-targeted	female	20
1061605	sadness	1	1300	Emotion-inference	ZM	-0.732922	non-targeted	female	20
1061605	sadness	1	1400	Emotion-inference	ZM	-0.751866	non-targeted	female	20
1061605	sadness	1	1500	Emotion-inference	ZM	-0.593996	non-targeted	female	20
1061605	sadness	1	1600	Emotion-inference	ZM	-0.562422	non-targeted	female	20
1061605	sadness	1	1700	Emotion-inference	ZM	-0.827644	non-targeted	female	20
1061605	sadness	1	1800	Emotion-inference	ZM	-0.707663	non-targeted	female	20
1061605	sadness	1	1900	Emotion-inference	ZM	-0.802385	non-targeted	female	20
1061605	sadness	2	100	Emotion-inference	ZM		non-targeted	female	20
1061605	sadness	2	200	Emotion-inference	ZM		non-targeted	female	20
1061605	sadness	2	300	Emotion-inference	ZM		non-targeted	female	20
1061605	sadness	2	400	Emotion-inference	ZM	2.84125	non-targeted	female	20
1061605	sadness	2	500	Emotion-inference	ZM	4.0158	non-targeted	female	20
1061605	sadness	2	600	Emotion-inference	ZM	2.96123	non-targeted	female	20
1061605	sadness	2	700	Emotion-inference	ZM	2.87914	non-targeted	female	20
1061605	sadness	2	800	Emotion-inference	ZM	4.12316	non-targeted	female	20
1061605	sadness	2	900	Emotion-inference	ZM	4.76095	non-targeted	female	20
1061605	sadness	2	1000	Emotion-inference	ZM	3.85793	non-targeted	female	20
1061605	sadness	2	1100	Emotion-inference	ZM	3.40958	non-targeted	female	20
1061605	sadness	2	1200	Emotion-inference	ZM	3.03701	non-targeted	female	20
1061605	sadness	2	1300	Emotion-inference	ZM	3.57377	non-targeted	female	20
1061605	sadness	2	1400	Emotion-inference	ZM	3.09384	non-targeted	female	20
1061605	sadness	2	1500	Emotion-inference	ZM	2.84125	non-targeted	female	20
1061605	sadness	2	1600	Emotion-inference	ZM	3.34644	non-targeted	female	20
1061605	sadness	2	1700	Emotion-inference	ZM	4.00949	non-targeted	female	20
1061605	sadness	2	1800	Emotion-inference	ZM	2.39922	non-targeted	female	20
1061605	sadness	2	1900	Emotion-inference	ZM	2.97386	non-targeted	female	20
1061605	sadness	3	100	Emotion-inference	ZM	-0.726607	non-targeted	female	20
1061605	sadness	3	200	Emotion-inference	ZM	-1.02972	non-targeted	female	20
1061605	sadness	3	300	Emotion-inference	ZM	-0.922366	non-targeted	female	20
1061605	sadness	3	400	Emotion-inference	ZM	-0.732922	non-targeted	female	20
1061605	sadness	3	500	Emotion-inference	ZM	-0.827644	non-targeted	female	20
1061605	sadness	3	600	Emotion-inference	ZM	-0.16459	non-targeted	female	20
1061605	sadness	3	700	Emotion-inference	ZM	0.189038	non-targeted	female	20
1061605	sadness	3	800	Emotion-inference	ZM	-0.101442	non-targeted	female	20
1061605	sadness	3	900	Emotion-inference	ZM	-0.587682	non-targeted	female	20
1061605	sadness	3	1000	Emotion-inference	ZM	-1.28231	non-targeted	female	20
1061605	sadness	3	1100	Emotion-inference	ZM	-0.631885	non-targeted	female	20
1061605	sadness	3	1200	Emotion-inference	ZM	-0.385608	non-targeted	female	20
1061605	sadness	3	1300	Emotion-inference	ZM	-0.568737	non-targeted	female	20
1061605	sadness	3	1400	Emotion-inference	ZM	-0.770811	non-targeted	female	20
1061605	sadness	3	1500	Emotion-inference	ZM	-0.802385	non-targeted	female	20
1061605	sadness	3	1600	Emotion-inference	ZM	-0.0319795	non-targeted	female	20
1061605	sadness	3	1700	Emotion-inference	ZM	-0.410867	non-targeted	female	20
1061605	sadness	3	1800	Emotion-inference	ZM	-0.758181	non-targeted	female	20
1061605	sadness	3	1900	Emotion-inference	ZM	-0.448756	non-targeted	female	20
1061605	sadness	4	100	Emotion-inference	ZM		non-targeted	female	20
1061605	sadness	4	200	Emotion-inference	ZM	1.6225	non-targeted	female	20
1061605	sadness	4	300	Emotion-inference	ZM	0.820518	non-targeted	female	20
1061605	sadness	4	400	Emotion-inference	ZM	0.776314	non-targeted	female	20
1061605	sadness	4	500	Emotion-inference	ZM	0.0564276	non-targeted	female	20
1061605	sadness	4	600	Emotion-inference	ZM	0.321649	non-targeted	female	20
1061605	sadness	4	700	Emotion-inference	ZM	0.0627424	non-targeted	female	20
1061605	sadness	4	800	Emotion-inference	ZM	-0.429812	non-targeted	female	20
1061605	sadness	4	900	Emotion-inference	ZM	-0.417182	non-targeted	female	20
1061605	sadness	4	1000	Emotion-inference	ZM	-0.391923	non-targeted	female	20
1061605	sadness	4	1100	Emotion-inference	ZM	-0.133016	non-targeted	female	20
1061605	sadness	4	1200	Emotion-inference	ZM	1.59092	non-targeted	female	20
1061605	sadness	4	1300	Emotion-inference	ZM		non-targeted	female	20
1061605	sadness	4	1400	Emotion-inference	ZM		non-targeted	female	20
1061605	sadness	4	1500	Emotion-inference	ZM		non-targeted	female	20
1061605	sadness	4	1600	Emotion-inference	ZM		non-targeted	female	20
1061605	sadness	4	1700	Emotion-inference	ZM		non-targeted	female	20
1061605	sadness	4	1800	Emotion-inference	ZM		non-targeted	female	20
1061605	sadness	4	1900	Emotion-inference	ZM		non-targeted	female	20
1061605	sadness	1	100	Emotion-inference	LS	0.241534	non-targeted	female	20
1061605	sadness	1	200	Emotion-inference	LS	1.64741	non-targeted	female	20
1061605	sadness	1	300	Emotion-inference	LS	0.498609	non-targeted	female	20
1061605	sadness	1	400	Emotion-inference	LS	0.153165	non-targeted	female	20
1061605	sadness	1	500	Emotion-inference	LS	-0.232448	non-targeted	female	20
1061605	sadness	1	600	Emotion-inference	LS	-0.224414	non-targeted	female	20
1061605	sadness	1	700	Emotion-inference	LS	-1.12418	non-targeted	female	20
1061605	sadness	1	800	Emotion-inference	LS	-1.00367	non-targeted	female	20
1061605	sadness	1	900	Emotion-inference	LS	-0.208347	non-targeted	female	20
1061605	sadness	1	1000	Emotion-inference	LS	-0.200313	non-targeted	female	20
1061605	sadness	1	1100	Emotion-inference	LS	-0.264582	non-targeted	female	20
1061605	sadness	1	1200	Emotion-inference	LS	0.281702	non-targeted	female	20
1061605	sadness	1	1300	Emotion-inference	LS	-0.0235743	non-targeted	female	20
1061605	sadness	1	1400	Emotion-inference	LS	-0.730531	non-targeted	female	20
1061605	sadness	1	1500	Emotion-inference	LS	-0.70643	non-targeted	female	20
1061605	sadness	1	1600	Emotion-inference	LS	-1.07598	non-targeted	female	20
1061605	sadness	1	1700	Emotion-inference	LS	-0.19228	non-targeted	female	20
1061605	sadness	1	1800	Emotion-inference	LS	-0.90727	non-targeted	female	20
1061605	sadness	1	1900	Emotion-inference	LS	-0.200313	non-targeted	female	20
1061605	sadness	2	100	Emotion-inference	LS		non-targeted	female	20
1061605	sadness	2	200	Emotion-inference	LS		non-targeted	female	20
1061605	sadness	2	300	Emotion-inference	LS		non-targeted	female	20
1061605	sadness	2	400	Emotion-inference	LS	5.10186	non-targeted	female	20
1061605	sadness	2	500	Emotion-inference	LS	6.29083	non-targeted	female	20
1061605	sadness	2	600	Emotion-inference	LS	3.40677	non-targeted	female	20
1061605	sadness	2	700	Emotion-inference	LS	1.45461	non-targeted	female	20
1061605	sadness	2	800	Emotion-inference	LS	2.53111	non-targeted	female	20
1061605	sadness	2	900	Emotion-inference	LS	2.44274	non-targeted	female	20
1061605	sadness	2	1000	Emotion-inference	LS	1.67955	non-targeted	female	20
1061605	sadness	2	1100	Emotion-inference	LS	1.88842	non-targeted	female	20
1061605	sadness	2	1200	Emotion-inference	LS	2.61144	non-targeted	female	20
1061605	sadness	2	1300	Emotion-inference	LS	1.34214	non-targeted	female	20
1061605	sadness	2	1400	Emotion-inference	LS	3.2943	non-targeted	female	20
1061605	sadness	2	1500	Emotion-inference	LS	1.75185	non-targeted	female	20
1061605	sadness	2	1600	Emotion-inference	LS	0.811919	non-targeted	female	20
1061605	sadness	2	1700	Emotion-inference	LS	1.20557	non-targeted	female	20
1061605	sadness	2	1800	Emotion-inference	LS	0.233501	non-targeted	female	20
1061605	sadness	2	1900	Emotion-inference	LS	0.482542	non-targeted	female	20
1061605	sadness	3	100	Emotion-inference	LS	-0.577892	non-targeted	female	20
1061605	sadness	3	200	Emotion-inference	LS	-0.843001	non-targeted	female	20
1061605	sadness	3	300	Emotion-inference	LS	-1.37322	non-targeted	female	20
1061605	sadness	3	400	Emotion-inference	LS	-1.11614	non-targeted	female	20
1061605	sadness	3	500	Emotion-inference	LS	-0.8189	non-targeted	female	20
1061605	sadness	3	600	Emotion-inference	LS	-0.971538	non-targeted	female	20
1061605	sadness	3	700	Emotion-inference	LS	-0.875135	non-targeted	female	20
1061605	sadness	3	800	Emotion-inference	LS	-1.35715	non-targeted	female	20
1061605	sadness	3	900	Emotion-inference	LS	-1.29288	non-targeted	female	20
1061605	sadness	3	1000	Emotion-inference	LS	-1.63833	non-targeted	female	20
1061605	sadness	3	1100	Emotion-inference	LS	-1.54996	non-targeted	female	20
1061605	sadness	3	1200	Emotion-inference	LS	-0.971538	non-targeted	female	20
1061605	sadness	3	1300	Emotion-inference	LS	-1.34912	non-targeted	female	20
1061605	sadness	3	1400	Emotion-inference	LS	-0.8189	non-targeted	female	20
1061605	sadness	3	1500	Emotion-inference	LS	-0.979572	non-targeted	female	20
1061605	sadness	3	1600	Emotion-inference	LS	-0.481489	non-targeted	female	20
1061605	sadness	3	1700	Emotion-inference	LS	-0.344918	non-targeted	female	20
1061605	sadness	3	1800	Emotion-inference	LS	-0.90727	non-targeted	female	20
1061605	sadness	3	1900	Emotion-inference	LS	-0.738564	non-targeted	female	20
1061605	sadness	4	100	Emotion-inference	LS		non-targeted	female	20
1061605	sadness	4	200	Emotion-inference	LS	0.795852	non-targeted	female	20
1061605	sadness	4	300	Emotion-inference	LS	0.747651	non-targeted	female	20
1061605	sadness	4	400	Emotion-inference	LS	1.02883	non-targeted	female	20
1061605	sadness	4	500	Emotion-inference	LS	1.39837	non-targeted	female	20
1061605	sadness	4	600	Emotion-inference	LS	2.07319	non-targeted	female	20
1061605	sadness	4	700	Emotion-inference	LS	0.0808624	non-targeted	female	20
1061605	sadness	4	800	Emotion-inference	LS	0.562878	non-targeted	female	20
1061605	sadness	4	900	Emotion-inference	LS	-0.0235743	non-targeted	female	20
1061605	sadness	4	1000	Emotion-inference	LS	-0.256549	non-targeted	female	20
1061605	sadness	4	1100	Emotion-inference	LS	-1.06794	non-targeted	female	20
1061605	sadness	4	1200	Emotion-inference	LS	-1.04384	non-targeted	female	20
1061605	sadness	4	1300	Emotion-inference	LS		non-targeted	female	20
1061605	sadness	4	1400	Emotion-inference	LS		non-targeted	female	20
1061605	sadness	4	1500	Emotion-inference	LS		non-targeted	female	20
1061605	sadness	4	1600	Emotion-inference	LS		non-targeted	female	20
1061605	sadness	4	1700	Emotion-inference	LS		non-targeted	female	20
1061605	sadness	4	1800	Emotion-inference	LS		non-targeted	female	20
1061605	sadness	4	1900	Emotion-inference	LS		non-targeted	female	20
1061605	surprise	1	100	Emotion-inference	CS	-0.936246	non-targeted	female	20
1061605	surprise	1	200	Emotion-inference	CS	-0.500806	non-targeted	female	20
1061605	surprise	1	300	Emotion-inference	CS	-0.472894	non-targeted	female	20
1061605	surprise	1	400	Emotion-inference	CS	-1.50567	non-targeted	female	20
1061605	surprise	1	500	Emotion-inference	CS	-0.612458	non-targeted	female	20
1061605	surprise	1	600	Emotion-inference	CS	-0.299834	non-targeted	female	20
1061605	surprise	1	700	Emotion-inference	CS	0.157936	non-targeted	female	20
1061605	surprise	1	800	Emotion-inference	CS	-0.85809	non-targeted	female	20
1061605	surprise	1	900	Emotion-inference	CS	-1.24887	non-targeted	female	20
1061605	surprise	1	1000	Emotion-inference	CS	-0.344495	non-targeted	female	20
1061605	surprise	1	1100	Emotion-inference	CS	0.0574499	non-targeted	female	20
1061605	surprise	1	1200	Emotion-inference	CS	-0.143522	non-targeted	female	20
1061605	surprise	1	1300	Emotion-inference	CS	-0.61804	non-targeted	female	20
1061605	surprise	1	1400	Emotion-inference	CS	-1.91878	non-targeted	female	20
1061605	surprise	1	1500	Emotion-inference	CS	-1.15397	non-targeted	female	20
1061605	surprise	1	1600	Emotion-inference	CS	-0.952994	non-targeted	female	20
1061605	surprise	1	1700	Emotion-inference	CS	-1.22096	non-targeted	female	20
1061605	surprise	1	1800	Emotion-inference	CS	-0.768769	non-targeted	female	20
1061605	surprise	1	1900	Emotion-inference	CS	-0.154688	non-targeted	female	20
1061605	surprise	2	100	Emotion-inference	CS		non-targeted	female	20
1061605	surprise	2	200	Emotion-inference	CS		non-targeted	female	20
1061605	surprise	2	300	Emotion-inference	CS		non-targeted	female	20
1061605	surprise	2	400	Emotion-inference	CS		non-targeted	female	20
1061605	surprise	2	500	Emotion-inference	CS		non-targeted	female	20
1061605	surprise	2	600	Emotion-inference	CS		non-targeted	female	20
1061605	surprise	2	700	Emotion-inference	CS		non-targeted	female	20
1061605	surprise	2	800	Emotion-inference	CS		non-targeted	female	20
1061605	surprise	2	900	Emotion-inference	CS		non-targeted	female	20
1061605	surprise	2	1000	Emotion-inference	CS		non-targeted	female	20
1061605	surprise	2	1100	Emotion-inference	CS		non-targeted	female	20
1061605	surprise	2	1200	Emotion-inference	CS		non-targeted	female	20
1061605	surprise	2	1300	Emotion-inference	CS		non-targeted	female	20
1061605	surprise	2	1400	Emotion-inference	CS	-0.439398	non-targeted	female	20
1061605	surprise	2	1500	Emotion-inference	CS	-0.506389	non-targeted	female	20
1061605	surprise	2	1600	Emotion-inference	CS		non-targeted	female	20
1061605	surprise	2	1700	Emotion-inference	CS		non-targeted	female	20
1061605	surprise	2	1800	Emotion-inference	CS		non-targeted	female	20
1061605	surprise	2	1900	Emotion-inference	CS		non-targeted	female	20
1061605	surprise	3	100	Emotion-inference	CS		non-targeted	female	20
1061605	surprise	3	200	Emotion-inference	CS		non-targeted	female	20
1061605	surprise	3	300	Emotion-inference	CS		non-targeted	female	20
1061605	surprise	3	400	Emotion-inference	CS		non-targeted	female	20
1061605	surprise	3	500	Emotion-inference	CS		non-targeted	female	20
1061605	surprise	3	600	Emotion-inference	CS		non-targeted	female	20
1061605	surprise	3	700	Emotion-inference	CS		non-targeted	female	20
1061605	surprise	3	800	Emotion-inference	CS		non-targeted	female	20
1061605	surprise	3	900	Emotion-inference	CS		non-targeted	female	20
1061605	surprise	3	1000	Emotion-inference	CS		non-targeted	female	20
1061605	surprise	3	1100	Emotion-inference	CS		non-targeted	female	20
1061605	surprise	3	1200	Emotion-inference	CS		non-targeted	female	20
1061605	surprise	3	1300	Emotion-inference	CS		non-targeted	female	20
1061605	surprise	3	1400	Emotion-inference	CS		non-targeted	female	20
1061605	surprise	3	1500	Emotion-inference	CS		non-targeted	female	20
1061605	surprise	3	1600	Emotion-inference	CS		non-targeted	female	20
1061605	surprise	3	1700	Emotion-inference	CS		non-targeted	female	20
1061605	surprise	3	1800	Emotion-inference	CS		non-targeted	female	20
1061605	surprise	3	1900	Emotion-inference	CS		non-targeted	female	20
1061605	surprise	4	100	Emotion-inference	CS	0.766435	non-targeted	female	20
1061605	surprise	4	200	Emotion-inference	CS	1.65406	non-targeted	female	20
1061605	surprise	4	300	Emotion-inference	CS	2.72592	non-targeted	female	20
1061605	surprise	4	400	Emotion-inference	CS	2.05042	non-targeted	female	20
1061605	surprise	4	500	Emotion-inference	CS	3.26184	non-targeted	female	20
1061605	surprise	4	600	Emotion-inference	CS	3.11669	non-targeted	female	20
1061605	surprise	4	700	Emotion-inference	CS	1.74897	non-targeted	female	20
1061605	surprise	4	800	Emotion-inference	CS	0.738523	non-targeted	female	20
1061605	surprise	4	900	Emotion-inference	CS	0.381239	non-targeted	female	20
1061605	surprise	4	1000	Emotion-inference	CS	-0.0932793	non-targeted	female	20
1061605	surprise	4	1100	Emotion-inference	CS	0.705027	non-targeted	female	20
1061605	surprise	4	1200	Emotion-inference	CS		non-targeted	female	20
1061605	surprise	4	1300	Emotion-inference	CS		non-targeted	female	20
1061605	surprise	4	1400	Emotion-inference	CS		non-targeted	female	20
1061605	surprise	4	1500	Emotion-inference	CS		non-targeted	female	20
1061605	surprise	4	1600	Emotion-inference	CS		non-targeted	female	20
1061605	surprise	4	1700	Emotion-inference	CS		non-targeted	female	20
1061605	surprise	4	1800	Emotion-inference	CS		non-targeted	female	20
1061605	surprise	4	1900	Emotion-inference	CS		non-targeted	female	20
1061605	surprise	1	100	Emotion-inference	ZM	0.226927	non-targeted	female	20
1061605	surprise	1	200	Emotion-inference	ZM	-0.290886	non-targeted	female	20
1061605	surprise	1	300	Emotion-inference	ZM	-0.265627	non-targeted	female	20
1061605	surprise	1	400	Emotion-inference	ZM	-0.461386	non-targeted	female	20
1061605	surprise	1	500	Emotion-inference	ZM	1.00365	non-targeted	female	20
1061605	surprise	1	600	Emotion-inference	ZM	0.170094	non-targeted	female	20
1061605	surprise	1	700	Emotion-inference	ZM	0.700537	non-targeted	female	20
1061605	surprise	1	800	Emotion-inference	ZM	0.271131	non-targeted	female	20
1061605	surprise	1	900	Emotion-inference	ZM	0.656333	non-targeted	female	20
1061605	surprise	1	1000	Emotion-inference	ZM	-0.170905	non-targeted	female	20
1061605	surprise	1	1100	Emotion-inference	ZM	-0.0446091	non-targeted	female	20
1061605	surprise	1	1200	Emotion-inference	ZM	-0.189849	non-targeted	female	20
1061605	surprise	1	1300	Emotion-inference	ZM	-0.227738	non-targeted	female	20
1061605	surprise	1	1400	Emotion-inference	ZM	-0.139331	non-targeted	female	20
1061605	surprise	1	1500	Emotion-inference	ZM	2.24135	non-targeted	female	20
1061605	surprise	1	1600	Emotion-inference	ZM	1.67933	non-targeted	female	20
1061605	surprise	1	1700	Emotion-inference	ZM	1.00996	non-targeted	female	20
1061605	surprise	1	1800	Emotion-inference	ZM	0.397427	non-targeted	female	20
1061605	surprise	1	1900	Emotion-inference	ZM	0.410056	non-targeted	female	20
1061605	surprise	2	100	Emotion-inference	ZM		non-targeted	female	20
1061605	surprise	2	200	Emotion-inference	ZM		non-targeted	female	20
1061605	surprise	2	300	Emotion-inference	ZM		non-targeted	female	20
1061605	surprise	2	400	Emotion-inference	ZM		non-targeted	female	20
1061605	surprise	2	500	Emotion-inference	ZM		non-targeted	female	20
1061605	surprise	2	600	Emotion-inference	ZM		non-targeted	female	20
1061605	surprise	2	700	Emotion-inference	ZM		non-targeted	female	20
1061605	surprise	2	800	Emotion-inference	ZM		non-targeted	female	20
1061605	surprise	2	900	Emotion-inference	ZM		non-targeted	female	20
1061605	surprise	2	1000	Emotion-inference	ZM		non-targeted	female	20
1061605	surprise	2	1100	Emotion-inference	ZM		non-targeted	female	20
1061605	surprise	2	1200	Emotion-inference	ZM		non-targeted	female	20
1061605	surprise	2	1300	Emotion-inference	ZM		non-targeted	female	20
1061605	surprise	2	1400	Emotion-inference	ZM	0.359538	non-targeted	female	20
1061605	surprise	2	1500	Emotion-inference	ZM	0.252186	non-targeted	female	20
1061605	surprise	2	1600	Emotion-inference	ZM		non-targeted	female	20
1061605	surprise	2	1700	Emotion-inference	ZM		non-targeted	female	20
1061605	surprise	2	1800	Emotion-inference	ZM		non-targeted	female	20
1061605	surprise	2	1900	Emotion-inference	ZM		non-targeted	female	20
1061605	surprise	3	100	Emotion-inference	ZM		non-targeted	female	20
1061605	surprise	3	200	Emotion-inference	ZM		non-targeted	female	20
1061605	surprise	3	300	Emotion-inference	ZM		non-targeted	female	20
1061605	surprise	3	400	Emotion-inference	ZM		non-targeted	female	20
1061605	surprise	3	500	Emotion-inference	ZM		non-targeted	female	20
1061605	surprise	3	600	Emotion-inference	ZM		non-targeted	female	20
1061605	surprise	3	700	Emotion-inference	ZM		non-targeted	female	20
1061605	surprise	3	800	Emotion-inference	ZM		non-targeted	female	20
1061605	surprise	3	900	Emotion-inference	ZM		non-targeted	female	20
1061605	surprise	3	1000	Emotion-inference	ZM		non-targeted	female	20
1061605	surprise	3	1100	Emotion-inference	ZM		non-targeted	female	20
1061605	surprise	3	1200	Emotion-inference	ZM		non-targeted	female	20
1061605	surprise	3	1300	Emotion-inference	ZM		non-targeted	female	20
1061605	surprise	3	1400	Emotion-inference	ZM		non-targeted	female	20
1061605	surprise	3	1500	Emotion-inference	ZM		non-targeted	female	20
1061605	surprise	3	1600	Emotion-inference	ZM		non-targeted	female	20
1061605	surprise	3	1700	Emotion-inference	ZM		non-targeted	female	20
1061605	surprise	3	1800	Emotion-inference	ZM		non-targeted	female	20
1061605	surprise	3	1900	Emotion-inference	ZM		non-targeted	female	20
1061605	surprise	4	100	Emotion-inference	ZM	-1.01709	non-targeted	female	20
1061605	surprise	4	200	Emotion-inference	ZM	-0.562422	non-targeted	female	20
1061605	surprise	4	300	Emotion-inference	ZM	-0.278257	non-targeted	female	20
1061605	surprise	4	400	Emotion-inference	ZM	-0.215109	non-targeted	female	20
1061605	surprise	4	500	Emotion-inference	ZM	-0.461386	non-targeted	female	20
1061605	surprise	4	600	Emotion-inference	ZM	1.18678	non-targeted	female	20
1061605	surprise	4	700	Emotion-inference	ZM	0.637389	non-targeted	female	20
1061605	surprise	4	800	Emotion-inference	ZM	0.106946	non-targeted	female	20
1061605	surprise	4	900	Emotion-inference	ZM	-0.688718	non-targeted	female	20
1061605	surprise	4	1000	Emotion-inference	ZM	-0.530848	non-targeted	female	20
1061605	surprise	4	1100	Emotion-inference	ZM	-0.410867	non-targeted	female	20
1061605	surprise	4	1200	Emotion-inference	ZM		non-targeted	female	20
1061605	surprise	4	1300	Emotion-inference	ZM		non-targeted	female	20
1061605	surprise	4	1400	Emotion-inference	ZM		non-targeted	female	20
1061605	surprise	4	1500	Emotion-inference	ZM		non-targeted	female	20
1061605	surprise	4	1600	Emotion-inference	ZM		non-targeted	female	20
1061605	surprise	4	1700	Emotion-inference	ZM		non-targeted	female	20
1061605	surprise	4	1800	Emotion-inference	ZM		non-targeted	female	20
1061605	surprise	4	1900	Emotion-inference	ZM		non-targeted	female	20
1061605	surprise	1	100	Emotion-inference	LS	0.297769	non-targeted	female	20
1061605	surprise	1	200	Emotion-inference	LS	0.787819	non-targeted	female	20
1061605	surprise	1	300	Emotion-inference	LS	0.498609	non-targeted	female	20
1061605	surprise	1	400	Emotion-inference	LS	-0.433288	non-targeted	female	20
1061605	surprise	1	500	Emotion-inference	LS	-0.377053	non-targeted	female	20
1061605	surprise	1	600	Emotion-inference	LS	0.378105	non-targeted	female	20
1061605	surprise	1	700	Emotion-inference	LS	1.20557	non-targeted	female	20
1061605	surprise	1	800	Emotion-inference	LS	1.59118	non-targeted	female	20
1061605	surprise	1	900	Emotion-inference	LS	1.27787	non-targeted	female	20
1061605	surprise	1	1000	Emotion-inference	LS	1.04489	non-targeted	female	20
1061605	surprise	1	1100	Emotion-inference	LS	0.345971	non-targeted	female	20
1061605	surprise	1	1200	Emotion-inference	LS	-1.08401	non-targeted	female	20
1061605	surprise	1	1300	Emotion-inference	LS	-0.93137	non-targeted	female	20
1061605	surprise	1	1400	Emotion-inference	LS	-0.119978	non-targeted	female	20
1061605	surprise	1	1500	Emotion-inference	LS	1.91252	non-targeted	female	20
1061605	surprise	1	1600	Emotion-inference	LS	1.13326	non-targeted	female	20
1061605	surprise	1	1700	Emotion-inference	LS	0.546811	non-targeted	female	20
1061605	surprise	1	1800	Emotion-inference	LS	1.1654	non-targeted	female	20
1061605	surprise	1	1900	Emotion-inference	LS	-0.867102	non-targeted	female	20
1061605	surprise	2	100	Emotion-inference	LS		non-targeted	female	20
1061605	surprise	2	200	Emotion-inference	LS		non-targeted	female	20
1061605	surprise	2	300	Emotion-inference	LS		non-targeted	female	20
1061605	surprise	2	400	Emotion-inference	LS		non-targeted	female	20
1061605	surprise	2	500	Emotion-inference	LS		non-targeted	female	20
1061605	surprise	2	600	Emotion-inference	LS		non-targeted	female	20
1061605	surprise	2	700	Emotion-inference	LS		non-targeted	female	20
1061605	surprise	2	800	Emotion-inference	LS		non-targeted	female	20
1061605	surprise	2	900	Emotion-inference	LS		non-targeted	female	20
1061605	surprise	2	1000	Emotion-inference	LS		non-targeted	female	20
1061605	surprise	2	1100	Emotion-inference	LS		non-targeted	female	20
1061605	surprise	2	1200	Emotion-inference	LS		non-targeted	female	20
1061605	surprise	2	1300	Emotion-inference	LS		non-targeted	female	20
1061605	surprise	2	1400	Emotion-inference	LS	0.860121	non-targeted	female	20
1061605	surprise	2	1500	Emotion-inference	LS	1.02079	non-targeted	female	20
1061605	surprise	2	1600	Emotion-inference	LS		non-targeted	female	20
1061605	surprise	2	1700	Emotion-inference	LS		non-targeted	female	20
1061605	surprise	2	1800	Emotion-inference	LS		non-targeted	female	20
1061605	surprise	2	1900	Emotion-inference	LS		non-targeted	female	20
1061605	surprise	3	100	Emotion-inference	LS		non-targeted	female	20
1061605	surprise	3	200	Emotion-inference	LS		non-targeted	female	20
1061605	surprise	3	300	Emotion-inference	LS		non-targeted	female	20
1061605	surprise	3	400	Emotion-inference	LS		non-targeted	female	20
1061605	surprise	3	500	Emotion-inference	LS		non-targeted	female	20
1061605	surprise	3	600	Emotion-inference	LS		non-targeted	female	20
1061605	surprise	3	700	Emotion-inference	LS		non-targeted	female	20
1061605	surprise	3	800	Emotion-inference	LS		non-targeted	female	20
1061605	surprise	3	900	Emotion-inference	LS		non-targeted	female	20
1061605	surprise	3	1000	Emotion-inference	LS		non-targeted	female	20
1061605	surprise	3	1100	Emotion-inference	LS		non-targeted	female	20
1061605	surprise	3	1200	Emotion-inference	LS		non-targeted	female	20
1061605	surprise	3	1300	Emotion-inference	LS		non-targeted	female	20
1061605	surprise	3	1400	Emotion-inference	LS		non-targeted	female	20
1061605	surprise	3	1500	Emotion-inference	LS		non-targeted	female	20
1061605	surprise	3	1600	Emotion-inference	LS		non-targeted	female	20
1061605	surprise	3	1700	Emotion-inference	LS		non-targeted	female	20
1061605	surprise	3	1800	Emotion-inference	LS		non-targeted	female	20
1061605	surprise	3	1900	Emotion-inference	LS		non-targeted	female	20
1061605	surprise	4	100	Emotion-inference	LS	-1.09204	non-targeted	female	20
1061605	surprise	4	200	Emotion-inference	LS	-0.593959	non-targeted	female	20
1061605	surprise	4	300	Emotion-inference	LS	-0.176213	non-targeted	female	20
1061605	surprise	4	400	Emotion-inference	LS	-0.698396	non-targeted	female	20
1061605	surprise	4	500	Emotion-inference	LS	-0.714463	non-targeted	female	20
1061605	surprise	4	600	Emotion-inference	LS	-0.119978	non-targeted	female	20
1061605	surprise	4	700	Emotion-inference	LS	-0.264582	non-targeted	female	20
1061605	surprise	4	800	Emotion-inference	LS	-1.05187	non-targeted	female	20
1061605	surprise	4	900	Emotion-inference	LS	-1.18845	non-targeted	female	20
1061605	surprise	4	1000	Emotion-inference	LS	-0.899236	non-targeted	female	20
1061605	surprise	4	1100	Emotion-inference	LS	-0.61806	non-targeted	female	20
1061605	surprise	4	1200	Emotion-inference	LS		non-targeted	female	20
1061605	surprise	4	1300	Emotion-inference	LS		non-targeted	female	20
1061605	surprise	4	1400	Emotion-inference	LS		non-targeted	female	20
1061605	surprise	4	1500	Emotion-inference	LS		non-targeted	female	20
1061605	surprise	4	1600	Emotion-inference	LS		non-targeted	female	20
1061605	surprise	4	1700	Emotion-inference	LS		non-targeted	female	20
1061605	surprise	4	1800	Emotion-inference	LS		non-targeted	female	20
1061605	surprise	4	1900	Emotion-inference	LS		non-targeted	female	20
1061645	anger	1	100	Passive	CS	0.924827	targeted	female	19
1061645	anger	1	200	Passive	CS	2.62494	targeted	female	19
1061645	anger	1	300	Passive	CS	0.320226	targeted	female	19
1061645	anger	1	400	Passive	CS	1.11086	targeted	female	19
1061645	anger	1	500	Passive	CS	2.72829	targeted	female	19
1061645	anger	1	600	Passive	CS	1.48809	targeted	female	19
1061645	anger	1	700	Passive	CS	-1.09051	targeted	female	19
1061645	anger	1	800	Passive	CS	-0.465238	targeted	female	19
1061645	anger	1	900	Passive	CS	-0.155186	targeted	female	19
1061645	anger	1	1000	Passive	CS	-0.0259982	targeted	female	19
1061645	anger	1	1100	Passive	CS	-1.04917	targeted	female	19
1061645	anger	1	1200	Passive	CS	-1.32821	targeted	female	19
1061645	anger	1	1300	Passive	CS		targeted	female	19
1061645	anger	1	1400	Passive	CS		targeted	female	19
1061645	anger	1	1500	Passive	CS		targeted	female	19
1061645	anger	1	1600	Passive	CS		targeted	female	19
1061645	anger	1	1700	Passive	CS		targeted	female	19
1061645	anger	1	1800	Passive	CS		targeted	female	19
1061645	anger	1	1900	Passive	CS		targeted	female	19
1061645	anger	2	100	Passive	CS	-0.956153	targeted	female	19
1061645	anger	2	200	Passive	CS	0.0205095	targeted	female	19
1061645	anger	2	300	Passive	CS	0.408074	targeted	female	19
1061645	anger	2	400	Passive	CS	0.759466	targeted	female	19
1061645	anger	2	500	Passive	CS	-0.604761	targeted	female	19
1061645	anger	2	600	Passive	CS	-0.0983436	targeted	female	19
1061645	anger	2	700	Passive	CS	0.532095	targeted	female	19
1061645	anger	2	800	Passive	CS	0.377069	targeted	female	19
1061645	anger	2	900	Passive	CS	0.335729	targeted	female	19
1061645	anger	2	1000	Passive	CS	1.84981	targeted	female	19
1061645	anger	2	1100	Passive	CS	0.366734	targeted	female	19
1061645	anger	2	1200	Passive	CS	0.630278	targeted	female	19
1061645	anger	2	1300	Passive	CS	1.01267	targeted	female	19
1061645	anger	2	1400	Passive	CS	0.594105	targeted	female	19
1061645	anger	2	1500	Passive	CS	0.60444	targeted	female	19
1061645	anger	2	1600	Passive	CS	0.309891	targeted	female	19
1061645	anger	2	1700	Passive	CS	0.0670173	targeted	female	19
1061645	anger	2	1800	Passive	CS	0.971334	targeted	female	19
1061645	anger	2	1900	Passive	CS	-0.708112	targeted	female	19
1061645	anger	3	100	Passive	CS	-0.635766	targeted	female	19
1061645	anger	3	200	Passive	CS	0.893822	targeted	female	19
1061645	anger	3	300	Passive	CS	0.413242	targeted	female	19
1061645	anger	3	400	Passive	CS	0.0308446	targeted	female	19
1061645	anger	3	500	Passive	CS	-0.646101	targeted	female	19
1061645	anger	3	600	Passive	CS	-0.196527	targeted	female	19
1061645	anger	3	700	Passive	CS	0.573435	targeted	female	19
1061645	anger	3	800	Passive	CS	2.27872	targeted	female	19
1061645	anger	3	900	Passive	CS	2.47508	targeted	female	19
1061645	anger	3	1000	Passive	CS	0.371901	targeted	female	19
1061645	anger	3	1100	Passive	CS	0.413242	targeted	female	19
1061645	anger	3	1200	Passive	CS	1.44675	targeted	female	19
1061645	anger	3	1300	Passive	CS	1.31756	targeted	female	19
1061645	anger	3	1400	Passive	CS	1.40541	targeted	female	19
1061645	anger	3	1500	Passive	CS	1.33823	targeted	female	19
1061645	anger	3	1600	Passive	CS	0.873151	targeted	female	19
1061645	anger	3	1700	Passive	CS	-0.31538	targeted	female	19
1061645	anger	3	1800	Passive	CS	0.718126	targeted	female	19
1061645	anger	3	1900	Passive	CS	1.60694	targeted	female	19
1061645	anger	4	100	Passive	CS		targeted	female	19
1061645	anger	4	200	Passive	CS		targeted	female	19
1061645	anger	4	300	Passive	CS	0.315059	targeted	female	19
1061645	anger	4	400	Passive	CS	0.552765	targeted	female	19
1061645	anger	4	500	Passive	CS	0.0876874	targeted	female	19
1061645	anger	4	600	Passive	CS	-0.186192	targeted	female	19
1061645	anger	4	700	Passive	CS	0.315059	targeted	female	19
1061645	anger	4	800	Passive	CS	0.506257	targeted	female	19
1061645	anger	4	900	Passive	CS	0.919659	targeted	female	19
1061645	anger	4	1000	Passive	CS	0.5631	targeted	female	19
1061645	anger	4	1100	Passive	CS	1.67929	targeted	female	19
1061645	anger	4	1200	Passive	CS	1.10052	targeted	female	19
1061645	anger	4	1300	Passive	CS	1.21421	targeted	female	19
1061645	anger	4	1400	Passive	CS	1.97383	targeted	female	19
1061645	anger	4	1500	Passive	CS	1.72063	targeted	female	19
1061645	anger	4	1600	Passive	CS	1.71546	targeted	female	19
1061645	anger	4	1700	Passive	CS	2.30972	targeted	female	19
1061645	anger	4	1800	Passive	CS	4.99684	targeted	female	19
1061645	anger	4	1900	Passive	CS	2.3614	targeted	female	19
1061645	disgust	1	100	Passive	CS	-1.18352	targeted	female	19
1061645	disgust	1	200	Passive	CS	-0.85797	targeted	female	19
1061645	disgust	1	300	Passive	CS	-0.0518358	targeted	female	19
1061645	disgust	1	400	Passive	CS	-0.093176	targeted	female	19
1061645	disgust	1	500	Passive	CS	-0.485908	targeted	female	19
1061645	disgust	1	600	Passive	CS	0.00500695	targeted	female	19
1061645	disgust	1	700	Passive	CS	-0.677106	targeted	female	19
1061645	disgust	1	800	Passive	CS		targeted	female	19
1061645	disgust	1	900	Passive	CS		targeted	female	19
1061645	disgust	1	1000	Passive	CS		targeted	female	19
1061645	disgust	1	1100	Passive	CS		targeted	female	19
1061645	disgust	1	1200	Passive	CS		targeted	female	19
1061645	disgust	1	1300	Passive	CS		targeted	female	19
1061645	disgust	1	1400	Passive	CS	-0.0053281	targeted	female	19
1061645	disgust	1	1500	Passive	CS	-0.744284	targeted	female	19
1061645	disgust	1	1600	Passive	CS	-0.883808	targeted	female	19
1061645	disgust	1	1700	Passive	CS	-1.92765	targeted	female	19
1061645	disgust	1	1800	Passive	CS	-1.16285	targeted	female	19
1061645	disgust	1	1900	Passive	CS	-0.232699	targeted	female	19
1061645	disgust	2	100	Passive	CS	1.19354	targeted	female	19
1061645	disgust	2	200	Passive	CS	2.70762	targeted	female	19
1061645	disgust	2	300	Passive	CS	1.33306	targeted	female	19
1061645	disgust	2	400	Passive	CS	1.05918	targeted	female	19
1061645	disgust	2	500	Passive	CS	1.68445	targeted	female	19
1061645	disgust	2	600	Passive	CS	1.02818	targeted	female	19
1061645	disgust	2	700	Passive	CS	0.811141	targeted	female	19
1061645	disgust	2	800	Passive	CS	-0.237867	targeted	female	19
1061645	disgust	2	900	Passive	CS	1.50876	targeted	female	19
1061645	disgust	2	1000	Passive	CS	1.01267	targeted	female	19
1061645	disgust	2	1100	Passive	CS	2.42341	targeted	female	19
1061645	disgust	2	1200	Passive	CS	2.53193	targeted	female	19
1061645	disgust	2	1300	Passive	CS	0.5631	targeted	female	19
1061645	disgust	2	1400	Passive	CS		targeted	female	19
1061645	disgust	2	1500	Passive	CS		targeted	female	19
1061645	disgust	2	1600	Passive	CS		targeted	female	19
1061645	disgust	2	1700	Passive	CS		targeted	female	19
1061645	disgust	2	1800	Passive	CS		targeted	female	19
1061645	disgust	2	1900	Passive	CS		targeted	female	19
1061645	disgust	3	100	Passive	CS	0.134195	targeted	female	19
1061645	disgust	3	200	Passive	CS	0.0825199	targeted	female	19
1061645	disgust	3	300	Passive	CS	-0.987158	targeted	female	19
1061645	disgust	3	400	Passive	CS	-0.718447	targeted	female	19
1061645	disgust	3	500	Passive	CS	0.614775	targeted	female	19
1061645	disgust	3	600	Passive	CS	-0.81663	targeted	female	19
1061645	disgust	3	700	Passive	CS	-1.49874	targeted	female	19
1061645	disgust	3	800	Passive	CS	-0.485908	targeted	female	19
1061645	disgust	3	900	Passive	CS	-0.274039	targeted	female	19
1061645	disgust	3	1000	Passive	CS	-0.764954	targeted	female	19
1061645	disgust	3	1100	Passive	CS	-0.0518358	targeted	female	19
1061645	disgust	3	1200	Passive	CS	-1.17319	targeted	female	19
1061645	disgust	3	1300	Passive	CS	-0.904478	targeted	female	19
1061645	disgust	3	1400	Passive	CS	0.0515147	targeted	female	19
1061645	disgust	3	1500	Passive	CS	-0.274039	targeted	female	19
1061645	disgust	3	1600	Passive	CS	-0.89931	targeted	female	19
1061645	disgust	3	1700	Passive	CS	0.309891	targeted	female	19
1061645	disgust	3	1800	Passive	CS	0.278886	targeted	female	19
1061645	disgust	3	1900	Passive	CS	0.1652	targeted	female	19
1061645	disgust	4	100	Passive	CS	-1.09568	targeted	female	19
1061645	disgust	4	200	Passive	CS	-0.310212	targeted	female	19
1061645	disgust	4	300	Passive	CS	-0.082841	targeted	female	19
1061645	disgust	4	400	Passive	CS	-0.299877	targeted	female	19
1061645	disgust	4	500	Passive	CS	-0.976823	targeted	female	19
1061645	disgust	4	600	Passive	CS	-0.630599	targeted	female	19
1061645	disgust	4	700	Passive	CS	-0.206862	targeted	female	19
1061645	disgust	4	800	Passive	CS	-0.485908	targeted	female	19
1061645	disgust	4	900	Passive	CS	-0.733949	targeted	female	19
1061645	disgust	4	1000	Passive	CS	-0.248202	targeted	female	19
1061645	disgust	4	1100	Passive	CS	0.588937	targeted	female	19
1061645	disgust	4	1200	Passive	CS	-0.640934	targeted	female	19
1061645	disgust	4	1300	Passive	CS	-0.413563	targeted	female	19
1061645	disgust	4	1400	Passive	CS	-0.392893	targeted	female	19
1061645	disgust	4	1500	Passive	CS	0.118693	targeted	female	19
1061645	disgust	4	1600	Passive	CS	0.242713	targeted	female	19
1061645	disgust	4	1700	Passive	CS	0.325394	targeted	female	19
1061645	disgust	4	1800	Passive	CS	0.325394	targeted	female	19
1061645	disgust	4	1900	Passive	CS		targeted	female	19
1061645	disgust	1	100	Passive	LS	1.10853	targeted	female	19
1061645	disgust	1	200	Passive	LS	0.727038	targeted	female	19
1061645	disgust	1	300	Passive	LS	0.904628	targeted	female	19
1061645	disgust	1	400	Passive	LS	1.97017	targeted	female	19
1061645	disgust	1	500	Passive	LS	2.53583	targeted	female	19
1061645	disgust	1	600	Passive	LS	1.81231	targeted	female	19
1061645	disgust	1	700	Passive	LS	1.83862	targeted	female	19
1061645	disgust	1	800	Passive	LS		targeted	female	19
1061645	disgust	1	900	Passive	LS		targeted	female	19
1061645	disgust	1	1000	Passive	LS		targeted	female	19
1061645	disgust	1	1100	Passive	LS		targeted	female	19
1061645	disgust	1	1200	Passive	LS		targeted	female	19
1061645	disgust	1	1300	Passive	LS		targeted	female	19
1061645	disgust	1	1400	Passive	LS	0.983557	targeted	female	19
1061645	disgust	1	1500	Passive	LS	1.2927	targeted	female	19
1061645	disgust	1	1600	Passive	LS	2.33851	targeted	female	19
1061645	disgust	1	1700	Passive	LS	2.98309	targeted	female	19
1061645	disgust	1	1800	Passive	LS	1.88466	targeted	female	19
1061645	disgust	1	1900	Passive	LS	1.87151	targeted	female	19
1061645	disgust	2	100	Passive	LS	0.167957	targeted	female	19
1061645	disgust	2	200	Passive	LS	1.06906	targeted	female	19
[truncated: 89,203 more rows]
